# Supplementary material for: Exploiting the reference genome sequence of hexaploid wheat: a proteomic study of flour proteins from the cultivar Chinese Spring
Source: Funct Integr Genomics. 2019 Jun 27;20(1):1–16. doi: 10.1007/s10142-019-00694-z (PMC6954139; doi:10.1007/s10142-019-00694-z)
Supplement: Supplementary file 4 — Predominant proteins in 2-DE spots from Chinese Spring flour determined by MS/MS after searching a database containing non-redundant Triticeae sequences from NCBI plus selected sequences from Chinese Spring, Butte 86 and Xioayan 81. (XLSX 24 kb) [file 10142_2019_694_MOESM4_ESM.xlsx]

## Sheet: Summary of MS data
Supplementary Table 1. Predominant proteins in 2-DE spots from Chinese Spring determined by MS/MS after searching a database containing non-redundant Triticeae sequences from NCBI plus selected sequences from Chinese Spring, Butte 86 and Xioayan 81. Spots that contain gliadins and LMW-GS are shown in red.
Spot Number	Predominant Protein Identification	Accession	# Unique peptides	# Spectra	% Coverage	Other Protein Identification	Accession	# Unique peptides	# Spectra	% Coverage	Other Protein Identification	Accession	# Unique peptides	# Spectra	% Coverage	Other Protein Identification	Accession	# Unique peptides	# Spectra	% Coverage
1	HMW-GS Dx2.2*	CAI72574	86	191	56
2	HMW-GS	CAA32115	86	100	80
3	HMW-GS Bx7	AAZ23584	85	162	72
4	HMW-GS	CAA32115	16	31	20
5	HMW-GS	ABG68035	52	102	62
6	HMW-GS	ABG68035	125	304	84
7	HMW-GS	AAR29051	181	504	90
8	HMW-GS 1Sy18*	AFJ97497	88	163	69
9	HMW-GS 1Sy18*	AFJ97497	44	83	52
10	HMW-GS	ABG68035	79	139	70
11	HMW-GS	ABG68035	66	162	62
12	HMW-GS	ABG68035	56	96	60
13	HMW-GS	AAR29050	24	54	38
14	HMW-GS	AAR29050	7	18	12
15	HMW-GS	ABG68035	15	23	24
16	globulin-3A	AFM30909	13	22	23
17	sucrose synthase	AIL88517	16	32	19
18	elongation factor 2	EMS67171	13	29	15
19	elongation factor 2	EMS67171	7	12	8
20	5-methyltetrahydropteroyltriglutamate-homocysteine methyltransferase	XP_020194592	17	53	21
21	heat shock protein 70 kDa	XP_020168136	13	21	16
22	heat shock protein 70 kDa	XP_020151532	39	85	48
23	barley protein	BAJ91305	13	35	23
24	heat shock protei 81-3	XP_020200312	12	20	16
25	omega gliadin	CS-Omega-B6	67	133	78
26	no ID
27	omega gliadin	CS-Omega-B6	45	80	62
28	omega gliadin	CS-Omega-B6	33	84	47
29	omega gliadin	CS-Omega-B6	5	10	12
30	no ID
31	omega gliadin	BAN29067	21	50	45
32	protein disulfide isomerase	AAK49423	36	71	50	beta amylase	BU-beta-amylase-1	22	41	38	omega gliadin	BAN29067	21	50	45
33	protein disulfide isomerase	AAK49423	13	24	27	beta amylase	BU-beta-amylase-1	6	11	13
34	omega gliadin	CAR82265	26	47	72
35	omega gliadin	CAR82265	17	41	52
36	ATP synthase	XP_020197386	18	51	32
37	omega gliadin	X-Omega-2	19	39	46	UTP G-1-P uridylytransferase	XP_020186567	13	21	29
38	beta amylase	BU-beta-amylase-3	33	67	56
39	beta amylase	BU-beta-amylase-2	19	38	38
40	ketol-acid reductoisomerase	XP_02074215	13	27	24
41	mitrochondrial processing peptidase	XP_020146401	9	14	15
42	atp1	ABY83982	9	14	19
43	no ID
44	cupincin-like protein	XP_020147625	16	27	24
45	no ID
46	cupincin-like protein	XP_020147625	13	28	21
47	globulin-1	EMS62417	26	57	33
48	globulin-1	EMS62417	29	59	41
49	globulin-1	EMS62417	19	48	29
50	globulin-3A	AFM30909	23	46	35
51	63-kDa globulin	XP_020163661	15	34	20
52	63-kDa globulin	XP_020163661	7	18	11
53	embryonic protein DC-8-like	XP_020148198	8	19	19
54	eukaryotic elongation factor eEF1A	AQU14666	14	30	31
55	enolase	AGH20062	15	25	32
56	enolase	AGH20062	10	17	27
57	no ID
58	no ID
59	alanine aminotransferase	XP_020147857	28	68	40
60	triticin	ABC41345	33	86	41
61	12S globulin 1	EMS60011	14	33	22	gamma gliadin	CS-Gamma-A1	11	35	27
62	alpha gliadin	BAM08461	20	39	49
63	LMW-GS	CS-LMW-A2	110	288	90
64	LMW-GS	CS-LMW-B2	23	60	52	LMW-GS	CS-LMW-A2	18	46	55
65	LMW-GS	CS-LMW-A2	26	56	49
66	LMW-GS	CS-LMW-B2	44	90	68
67	LMW-GS	CS-LMW-B2	50	133	77
68	LMW-GS	CS-LMW-B2	56	142	78
69	LMW-GS	CS-LMW-B3	21	75	43
70	LMW-GS	CS-LMW-B3	32	65	59
71	LMW-GS	CS-LMW-D1	55	104	77
72	LMW-GS	CS-LMW-D1	25	49	57	LMW-GS	ACY08820	17	32	50
73	LMW-GS	CS-LMW-D1	31	59	65	LMW-GS	ACV32579	20	36	47
74	gamma gliadin	AGJ50344	51	101	60	LMW-GS	CS-LMW-B2	30	71	75
75	gamma gliadin	CS-Gamma-B4	69	161	61
76	gamma gliadin	BU-Gamma-5	23	38	40	LMW-GS	CS-LMW-D1	16	30	45
77	gamma gliadin	CS-Gamma-A1	62	187	68	12S seed globulin	EMS60011	39	113	44
78	12S seed globulin	EMS60011	36	75	37	gamma gliadin	CS-Gamma-A1	23	54	51
79	triticin	ACB41345	39	90	38
80	delta gliadin	CS-Delta-D1	36	80	59
81	delta gliadin	CS-Delta-D1	28	54	68	alpha gliadin	CS-Alpha-A2	14	28	27
82	alpha gliadin	CAY54134	35	105	55
83	alpha gliadin	CAY54134	6	7	23
84	alpha gliadin	AFK32696	35	64	66
85	alpha gliadin	CAB76964	48	79	84
86	alpha gliadin	AKC91214	47	98	50	gamma gliadin	AGO17694	28	52	61
87	LMW-GS	CS-LMW-D6	44	91	76
88	LMW-GS	CS-LMW-D6	32	73	63
89	LMW-GS	CS-LMW-D6	22	57	44	LMW-GS	ALN96402	15	27	32
90	LMW-GS	CS-LMW-B4	48	94	72
91	alpha gliadin	CS-Alpha-B8	25	66	54
92	LMW-GS	BAB78738	19	37	32
93	HMW-GS	AVK88299	11	23	14
94	LMW-GS	CS-LMW-D3	17	31	48	peroxidase	AAM88383	8	19	20
95	LMW-GS	CS-LMW-D3	40	91	66	peroxidase	AAM88383	21	52	47
96	LMW-GS	AAT37863	27	49	51
97	LMW-GS	CS-LMW-D2	47	109	70
98	LMW-GS	AFL55409	42	114	74	peroxidase	AAM88383	23	50	45
99	gamma gliadin	CS-Gamma-D1	42	100	73	LMW-GS	AEI00686	36	65	65
100	gamma gliadin	CS-Gamma-D1	25	68	65
101	gamma gliadin	AAF42989	36	84	62
102	alpha gliadin	APU92658	32	57	65	gamma gliadin	CS-Gamma-D1	25	52	49	gamma gliadin	CS-Gamma-B2	17	34	45
103	alpha gliadin	CS-Alpha-D5	58	127	79
104	alpha gliadin	CS-Alpha-B7	90	195	91
105	alpha gliadin	CS-Alpha-B7	51	113	75
106	alpha gliadin	AKC91252	43	90	75
107	alpha gliadin	X-Alpha-20	28	50	63	gamma gliadin	AHJ60708	20	41	34
108	alpha gliadin	APU92370	62	141	76
109	alpha gliadin	AAY45938	42	81	77
110	alpha gliadin	AAY45941	56	118	77
111	alpha gliadin	BAS02435	58	100	79	alpha gliadin	CS-Alpha-A1	46	94	82
112	alpha gliadin	AKC91252	42	73	66	alpha gliadin	CS-Alpha-B17	28	53	67
113	alpha gliadin	AFK32696	34	57	60
114	lactoylglutathione lyase	XP_020185375	20	44	46
115	malate dehydrogenase	AAT64932	31	68	57
116	guanine nucleotide binding protein	XP_020197659	18	34	56	malate dehydrogenase	AAT64932	12	22	38
117	alpha gliadin	BAA12318	32	73	73
118	alpha gliadin	AFX69606	10	16	36	peroxygenase-like protein	XP_020156855	8	16	26
119	barley protein	BAJ85825	23	71	47	avenin-like protein	AEW43832	23	53	53	alpha gliadin	AKC91299	16	23	44	gamma gliadin	ADZ76044	4	5	13
120	alpha gliadin	CS-Alpha-A4	41	93	67
121	gamma gliadin	CS-Gamma-B6	39	76	79
122	gamma gliadin	CS-Gamma-B6	43	98	79	alpha gliadin	CS-Alpha-A6	36	71	71
123	gamma gliadin	CS-Gamma-B6	9	19	32	avenin-b protein	ANG56520	9	18	27	gamma gliadin	CS-Gamma-A3	7	20	23	alpha gliadin	CS-Alpha-A6	5	10	20
124	gamma gliadin	CS-Gamma-A3	18	35	44
125	gamma gliadin	CS-Gamma-A3	40	70	79
126	gamma gliadin	CS-Gamma-A3	31	86	67
127	63 kDa globulin	XP_020163670	24	60	26
128	63 kDa globulin	XP_020163670	33	112	29
129	globulin-3A	AFM30909	27	59	30
130	globulin 3	ACJ65514	28	57	32
131	serpin Z7-like	XP_020170633	92	188	97
132	serpin-Z2B	XP_020178252	116	239	93
133	serpin-Z2B	XP_020178252	49	98	90
134	serpin 3	ACN59485	96	222	91
135	serpin Z2A	Q9ST57	82	176	91	serpin 3	ACN59485	48	80	81
136	serpin Z1C	Q9ST58	67	192	86
137	serpin Z1A	Q41593	60	131	77
138	purinin	BU-purinin-2	23	50	57
139	seed globulin	AAM77580	10	23	33	gamma gliadin	CS-Gamma-B6	5	7	16
140	triosephosphate isomerase	CAC14917	9	20	35	oil body associated protein	XP_020147075	7	11	26
141	triosephosphate isomerase	CDM81250	17	39	39	barley protein	BAK04746	8	24	10
142	dehydroascorbate reductase	AAL71854	11	31	62
143	avenin-3-like protein	XP_020180381	16	30	51
144	purinin	BU-purinin-1	22	42	68	1-cys-peroxiredoxin	AAG50024	12	18	54
145	1-cys-peroxiredoxin	XP_020172398	5	14	27
146	thiol reductase	AP_020155412	11	21	36	WASI	P16347	6	10	35
147	12S globulin	EMS60011	21	41	23
148	WASI	P16347	22	46	61
149	triticin	AACB41346	16	33	19
150	triticin	AACB41346	23	50	20
151	triticin	AACB41345	4	7	6
152	no ID
153	puroindoline a	AAT36293	6	11	22	grain softness protein	ABB88810	4	9	17
154	no ID
155	dimeric AAI 0.19	XP_020171299	4	7	37
156	dimeric AAI	ABF93411	21	77	82
157	dimeric AAI 0.19	AAV39519	20	72	86
158	WTAI	BU-WTAI-CM2-1	11	17	51	dimeric AAI 0.19	XP_020171299	10	20	53
159	monomeric AAI 0.28	XP_020152460	7	12	48
160	WTAI CM3	XP_020153704	26	60	63
161	WTAI CM3	XP_020153704	5	12	24
162	nucleoside diphosphate kinase	XP_020169773	10	30	50	63 kDa globulin	XP_020163661	7	16	8	WTAI CM3	XP_020153704	6	10	26
163	globulin-1	EMS62417	5	12	9
164	dimeric AAI	AAY42620	16	54	62	WTAI CM16	ACG59281	9	17	43
165	WTAI CM16	ACG59281	12	32	52
166	WTAI CM17	BU-WTAI-CM17-1	12	25	56

## Sheet: Sequence Comparison
Accession	Chinese Spring Sequence	Identity	Notes
AFX69606	CS-Alpha-A10	247/282
BAA12318	CS-Alpha-A10	259/259	missing SP			9/27 NCBI sequences are partial sequences
AFK32696	CS-Alpha-A4	260/283				1 NCBI sequence and 1 Xiaoyan sequence had no good matches to CS sequences
AKC91299	CS-Alpha-A4	282/284
CAY54134	CS-Alpha-B16	272/282
BAM08461	CS-Alpha-B3	330/331
AKC91214	CS-Alpha-B8	311/316
APU92370	CS-Alpha-D4	290/290
AKC91252	CS-Alpha-D5	307/308
CAB76964	CS-Alpha-D5	285/289	missing SP
APU92658	CS-Alpha-D6	287/295
AAY45938	CS-Alpha-D8	254/266	missing C-term
AAY45941	CS-Alpha-D8	264/267	missing C-term
BAS02435	CS-Alpha-D8	288/294
X-Alpha-20	CS-Alpha-D9	286/286
AGJ50344	CS-Gamma-B4	360/360	missing C-term
BU-Gamma-5	CS-Gamma-B4	355/369
AHJ60708	CS-Gamma-D1	297/302
AAF42989	CS-Gamma-D2	307/308	missing SP
AGO17694	CS-Gamma-D2	325/327
AAT37863	CS-LMW-D2	303/307
AEI00686	CS-LMW-D2	306/307
AFL55409	CS-LMW-D2	301/307
ACV32579	CS-LMW-D8	365/371
ACY08820	CS-LMW-D8	344/345	missing SP
ALN96402	CS-LMW-D8	355/365
CAR82265	CS-Omega-D1	358/359	missing SP
BAN29067	CS-Omega-D3	366/366	missing SP
X-Omega-2	no match
BAB78738	no match

## Sheet: CS sequences identified
CS Sequences Identified	Total
CS-Alpha-A1
CS-Alpha-A2
CS-Alpha-A4
CS-Alpha-A6
CS-Alpha-A10
CS-Alpha-B3
CS-Alpha-B7
CS-Alpha-B8
CS-Alpha-B16
CS-Alpha-B17
CS-Alpha-D4
CS-Alpha-D5
CS-Alpha-D6
CS-Alpha-D8
CS-Alpha-D9	15 alpha
CS-Delta-D1	1 delta
CS-Gamma-A1
CS-Gamma-A3
CS-Gamma-B2
CS-Gamma-B4
CS-Gamma-B6
CS-Gamma-D1
CS-Gamma-D2	7 gamma
CS-Omega-B6
CS-Omega-D1
CS-Omega-D3	3 omega
CS-LMW-A2
CS-LMW-B2
CS-LMW-B3
CS-LMW-B4
CS-LMW-D1
CS-LMW-D2
CS-LMW-D3
CS-LMW-D6
CS-LMW-D8	9 LMW-GS
