# Supplementary material for: Exploiting the reference genome sequence of hexaploid wheat: a proteomic study of flour proteins from the cultivar Chinese Spring
Source: Funct Integr Genomics. 2019 Jun 27;20(1):1–16. doi: 10.1007/s10142-019-00694-z (PMC6954139; doi:10.1007/s10142-019-00694-z)
Supplement: Supplementary file 5 — Peptide data for individual protein spots identified by MS/MS in Table 3. Data was extracted from Scaffold. MS/MS sequence coverage for each protein is also shown. (XLSX 7009 kb) [file 10142_2019_694_MOESM5_ESM.xlsx]

## Sheet: Spot 25
Valid	Assigned	Sequence	Prob	Mascot Ion score	Mascot Identity score	Mascot Delta Ion Score	X! Tandem	NTT	Modifications	Observed	Actual Mass	Charge	Delta Da	Delta PPM	Retention Time	Intensity	TIC	Start	Stop	# Other Proteins	Other Proteins	Spectrum ID
TRUE	TRUE	(P)FQQQPFQQPQ(Q)	1				5.5376	1		638.31	1274.61	2	0.001728	1.355	828.404		70138.8	0	0	0	CS-Omega-B3|AWK59777.1	180614_thermo_ChSp_B3_25.1390.1390.2 File:"180614_thermo_ChSp_B3_25.raw", NativeID:"controllerType=0 controllerNumber=1 scan=1390" RTINSECONDS=828.4044
TRUE	TRUE	(P)FQQQPFQQPQ(Q)	0.99				4.37675	1		638.31	1274.61	2	0.0007521	0.5896	790.148		44955.9	0	0	0	CS-Omega-B3|AWK59777.1	180614_thermo_ChSp_B3_25.1303.1303.2 File:"180614_thermo_ChSp_B3_25.raw", NativeID:"controllerType=0 controllerNumber=1 scan=1303" RTINSECONDS=790.1479
TRUE	TRUE	(P)FQQQPFQQPQ(Q)	0.98				3.92082	1		638.31	1274.61	2	0.00124	0.9721	847.689		41217	0	0	0	CS-Omega-B3|AWK59777.1	180614_thermo_ChSp_B3_25.1436.1436.2 File:"180614_thermo_ChSp_B3_25.raw", NativeID:"controllerType=0 controllerNumber=1 scan=1436" RTINSECONDS=847.6886
TRUE	TRUE	(P)FQQQPFQQPQQ(P)	1				7.61979	1		702.34	1402.67	2	0.002332	1.661	726.32		39786.1	0	0	0	CS-Omega-B3|AWK59777.1	180614_thermo_ChSp_B3_25.1138.1138.2 File:"180614_thermo_ChSp_B3_25.raw", NativeID:"controllerType=0 controllerNumber=1 scan=1138" RTINSECONDS=726.3199
TRUE	TRUE	(H)FQQQPFQQQPFEQQQP(F)	1	23.01	25	0	7.76955	2		1016.98	2031.95	2	0.00661	3.251	962.685		8193.68	0	0	0	CS-Omega-B3|AWK59777.1	180614_thermo_ChSp_B3_25.1678.1678.2 File:"180614_thermo_ChSp_B3_25.raw", NativeID:"controllerType=0 controllerNumber=1 scan=1678" RTINSECONDS=962.6845
TRUE	TRUE	(L)FQQQQPFQQPQQ(P)	1				6.79588	1		766.368	1530.72	2	0.0004941	0.3225	750.397		20823.4	0	0	0	CS-Omega-B3|AWK59777.1	180614_thermo_ChSp_B3_25.1205.1205.2 File:"180614_thermo_ChSp_B3_25.raw", NativeID:"controllerType=0 controllerNumber=1 scan=1205" RTINSECONDS=750.397
TRUE	TRUE	(P)QPFQQQPLQQQQPFQQQP(F)	0.99				5.36653	1		741.704	2222.09	3	0.003208	1.443	905.37		28405.9	0	0	0		180614_thermo_ChSp_B3_25.1550.1550.3 File:"180614_thermo_ChSp_B3_25.raw", NativeID:"controllerType=0 controllerNumber=1 scan=1550" RTINSECONDS=905.3702
TRUE	TRUE	(R)LLSPRGKE(L)	0.97	18.79	25	14.81	2.58503	2		450.27	898.525	2	0.001106	1.23	369.237		98590.9	22	29	0	CS-Omega-B3|AWK59777.1	180614_thermo_ChSp_B3_25.296.296.2 File:"180614_thermo_ChSp_B3_25.raw", NativeID:"controllerType=0 controllerNumber=1 scan=296" RTINSECONDS=369.2375
TRUE	TRUE	(L)SPRGKELHTPQEQFPQQQQFPQPQ(Q)	1				9.39794	1		954.155	2859.44	3	0.03704	12.95			18961.6	24	47	0	CS-Omega-B3|AWK59777.1	180605_chymo_ChSp_B3_25.1051.1051.3 File:"180605_chymo_ChSp_B3_25.raw", NativeID:"controllerType=0 controllerNumber=1 scan=1051" RTINSECONDS=1587.7376
TRUE	TRUE	(L)SPRGKELHTPQEQFPQQQQFPQPQ(Q)	0.97				5.09152	1		954.155	2859.44	3	0.03704	12.95			11956.5	24	47	0	CS-Omega-B3|AWK59777.1	180605_chymo_ChSp_B3_25.1049.1049.3 File:"180605_chymo_ChSp_B3_25.raw", NativeID:"controllerType=0 controllerNumber=1 scan=1049" RTINSECONDS=1585.6122
TRUE	TRUE	(L)SPRGKELHTPQEQFPQQQQFPQPQ(Q)	0.96				5.72125	1		715.868	2859.44	4	0.03739	13.07	1585.32		54411.3	24	47	0	CS-Omega-B3|AWK59777.1	180605_chymo_ChSp_B3_25.1048.1048.4 File:"180605_chymo_ChSp_B3_25.raw", NativeID:"controllerType=0 controllerNumber=1 scan=1048" RTINSECONDS=1585.3234
TRUE	TRUE	(L)SPRGKELHTPQEQFPQQQQFPQPQ(Q)	0.96				5.46852	1		715.868	2859.44	4	0.03593	12.56			29362.7	24	47	0	CS-Omega-B3|AWK59777.1	180605_chymo_ChSp_B3_25.1046.1046.4 File:"180605_chymo_ChSp_B3_25.raw", NativeID:"controllerType=0 controllerNumber=1 scan=1046" RTINSECONDS=1583.1968
TRUE	TRUE	(E)LHTPQEQFPQQ(Q)	1				5.35655	1		676.834	1351.65	2	0.0009021	0.6669	664.159		45878.2	30	40	0	CS-Omega-B3|AWK59777.1	180614_thermo_ChSp_B3_25.988.988.2 File:"180614_thermo_ChSp_B3_25.raw", NativeID:"controllerType=0 controllerNumber=1 scan=988" RTINSECONDS=664.1589
TRUE	TRUE	(E)LHTPQEQFPQQQ(Q)	1				8.08092	1		740.863	1479.71	2	0.00114	0.7699			33677.6	30	41	0	CS-Omega-B3|AWK59777.1	180614_thermo_ChSp_B3_25.960.960.2 File:"180614_thermo_ChSp_B3_25.raw", NativeID:"controllerType=0 controllerNumber=1 scan=960" RTINSECONDS=651.0957
TRUE	TRUE	(E)LHTPQEQFPQQQ(Q)	1				7.82391	1		740.863	1479.71	2	0.0007741	0.5228	626.531		44207.4	30	41	0	CS-Omega-B3|AWK59777.1	180614_thermo_ChSp_B3_25.899.899.2 File:"180614_thermo_ChSp_B3_25.raw", NativeID:"controllerType=0 controllerNumber=1 scan=899" RTINSECONDS=626.5312
TRUE	TRUE	(E)LHTPQEQFPQQQ(Q)	1				6.88606	1		740.863	1479.71	2	0.0006521	0.4404	654.934		26893	30	41	0	CS-Omega-B3|AWK59777.1	180614_thermo_ChSp_B3_25.969.969.2 File:"180614_thermo_ChSp_B3_25.raw", NativeID:"controllerType=0 controllerNumber=1 scan=969" RTINSECONDS=654.9338
TRUE	TRUE	(E)LHTPQEQFPQQQQ(F)	1	53.57	25	53.57	9.19382	2		804.893	1607.77	2	0.002232	1.387	626.225		31311.8	30	42	0	CS-Omega-B3|AWK59777.1	180614_thermo_ChSp_B3_25.898.898.2 File:"180614_thermo_ChSp_B3_25.raw", NativeID:"controllerType=0 controllerNumber=1 scan=898" RTINSECONDS=626.2252
TRUE	TRUE	(E)LHTPQEQFPQQQQ(F)	1	43.34	25	43.34	5.284	2		804.892	1607.77	2	0.0006461	0.4016	622.865		23454	30	42	0	CS-Omega-B3|AWK59777.1	180614_thermo_ChSp_B3_25.890.890.2 File:"180614_thermo_ChSp_B3_25.raw", NativeID:"controllerType=0 controllerNumber=1 scan=890" RTINSECONDS=622.8649
TRUE	TRUE	(E)LHTPQEQFPQQQQFPQ(P)	1				7.35655	1		990.971	1979.93	2	-0.02254	-11.38	717.46		71543.2	30	45	0	CS-Omega-B3|AWK59777.1	180614_thermo_ChSp_B3_25.1114.1114.2 File:"180614_thermo_ChSp_B3_25.raw", NativeID:"controllerType=0 controllerNumber=1 scan=1114" RTINSECONDS=717.4597
TRUE	TRUE	(E)LHTPQEQFPQQQQFPQ(P)	0.99				5.95861	1		990.969	1979.92	2	-0.02608	-13.16			15296.5	30	45	0	CS-Omega-B3|AWK59777.1	180614_thermo_ChSp_B3_25.1108.1108.2 File:"180614_thermo_ChSp_B3_25.raw", NativeID:"controllerType=0 controllerNumber=1 scan=1108" RTINSECONDS=714.6687
TRUE	TRUE	(E)LHTPQEQFPQQQQFPQPQ(Q)	1				6.34679	1		736.027	2205.06	3	-0.001565	-0.7094			19949.4	30	47	0	CS-Omega-B3|AWK59777.1	180614_thermo_ChSp_B3_25.1463.1463.3 File:"180614_thermo_ChSp_B3_25.raw", NativeID:"controllerType=0 controllerNumber=1 scan=1463" RTINSECONDS=858.0768
TRUE	TRUE	(E)LHTPQEQFPQQQQFPQPQQ(F)	1	46.75	25	42.05	7	2		778.714	2333.12	3	0.001052	0.4507	847.411		79591.5	30	48	0	CS-Omega-B3|AWK59777.1	180614_thermo_ChSp_B3_25.1435.1435.3 File:"180614_thermo_ChSp_B3_25.raw", NativeID:"controllerType=0 controllerNumber=1 scan=1435" RTINSECONDS=847.411
TRUE	TRUE	(E)LHTPQEQFPQQQQFPQPQQ(F)	0.99	35.93	25	34.05		2		778.715	2333.12	3	0.002519	1.079	844.424		27669.4	30	48	0	CS-Omega-B3|AWK59777.1	180614_thermo_ChSp_B3_25.1429.1429.3 File:"180614_thermo_ChSp_B3_25.raw", NativeID:"controllerType=0 controllerNumber=1 scan=1429"
TRUE	TRUE	(E)LHTPQEQFPQQQQFPQPQQFPQ(Q)	1				8.74473	1		902.775	2705.3	3	0.00326	1.205			17659.3	30	51	0	CS-Omega-B3|AWK59777.1	180614_thermo_ChSp_B3_25.1747.1747.3 File:"180614_thermo_ChSp_B3_25.raw", NativeID:"controllerType=0 controllerNumber=1 scan=1747" RTINSECONDS=998.6695
TRUE	TRUE	(E)LHTPQEQFPQQQQFPQPQQFPQ(Q)	1				6.04576	1		902.772	2705.3	3	-0.004065	-1.502			9256.72	30	51	0	CS-Omega-B3|AWK59777.1	180614_thermo_ChSp_B3_25.1742.1742.3 File:"180614_thermo_ChSp_B3_25.raw", NativeID:"controllerType=0 controllerNumber=1 scan=1742" RTINSECONDS=996.0659
TRUE	TRUE	(E)LHTPQEQFPQQQQFPQPQQFPQQ(Q)	1				11.0555	1		945.462	2833.36	3	0.005146	1.816	967.987		115684	30	52	0	CS-Omega-B3|AWK59777.1	180614_thermo_ChSp_B3_25.1688.1688.3 File:"180614_thermo_ChSp_B3_25.raw", NativeID:"controllerType=0 controllerNumber=1 scan=1688" RTINSECONDS=967.9871
TRUE	TRUE	(E)LHTPQEQFPQQQQFPQPQQFPQQ(Q)	1				8.10791	1		945.462	2833.37	3	0.007526	2.655			30724.1	30	52	0	CS-Omega-B3|AWK59777.1	180614_thermo_ChSp_B3_25.1683.1683.3 File:"180614_thermo_ChSp_B3_25.raw", NativeID:"controllerType=0 controllerNumber=1 scan=1683" RTINSECONDS=965.3139
TRUE	TRUE	(E)LHTPQEQFPQQQQFPQPQQFPQQQIPQQH(Q)	1				8.95861	1		1189.25	3564.74	3	0.007691	2.157			10087.6	30	58	0	CS-Omega-B3|AWK59777.1	180614_thermo_ChSp_B3_25.1677.1677.3 File:"180614_thermo_ChSp_B3_25.raw", NativeID:"controllerType=0 controllerNumber=1 scan=1677" RTINSECONDS=962.3706
TRUE	TRUE	(L)HTPQEQFPQQQ(Q)	1				5.88606	1		684.329	1366.64	2	0.01688	12.34			14188.6	31	41	0	CS-Omega-B3|AWK59777.1	180605_chymo_ChSp_B3_25.544.544.2 File:"180605_chymo_ChSp_B3_25.raw", NativeID:"controllerType=0 controllerNumber=1 scan=544" RTINSECONDS=956.7067
TRUE	TRUE	(L)HTPQEQFPQQQ(Q)	0.96				3.92082	1		684.329	1366.64	2	0.0159	11.63			25247.6	31	41	0	CS-Omega-B3|AWK59777.1	180605_chymo_ChSp_B3_25.609.609.2 File:"180605_chymo_ChSp_B3_25.raw", NativeID:"controllerType=0 controllerNumber=1 scan=609" RTINSECONDS=1049.579
TRUE	TRUE	(L)HTPQEQFPQQQ(Q)	0.95				3.74473	1		684.329	1366.64	2	0.01615	11.81			36326.1	31	41	0	CS-Omega-B3|AWK59777.1	180605_chymo_ChSp_B3_25.607.607.2 File:"180605_chymo_ChSp_B3_25.raw", NativeID:"controllerType=0 controllerNumber=1 scan=607" RTINSECONDS=1047.649
TRUE	TRUE	(L)HTPQEQFPQQQQFPQPQ(Q)	1				10.3565	1		1047.01	2092	2	0.02572	12.29			3215.83	31	47	0	CS-Omega-B3|AWK59777.1	180605_chymo_ChSp_B3_25.1108.1108.2 File:"180605_chymo_ChSp_B3_25.raw", NativeID:"controllerType=0 controllerNumber=1 scan=1108" RTINSECONDS=1657.7825
TRUE	TRUE	(L)HTPQEQFPQQQQFPQPQ(Q)	1				9.4437	1		698.342	2092	3	0.02626	12.55			6524.99	31	47	0	CS-Omega-B3|AWK59777.1	180605_chymo_ChSp_B3_25.1116.1116.3 File:"180605_chymo_ChSp_B3_25.raw", NativeID:"controllerType=0 controllerNumber=1 scan=1116" RTINSECONDS=1667.7622
TRUE	TRUE	(L)HTPQEQFPQQQQFPQPQ(Q)	1				6.82391	1		698.342	2092	3	0.02663	12.72			6706.1	31	47	0	CS-Omega-B3|AWK59777.1	180605_chymo_ChSp_B3_25.1114.1114.3 File:"180605_chymo_ChSp_B3_25.raw", NativeID:"controllerType=0 controllerNumber=1 scan=1114" RTINSECONDS=1665.6377
TRUE	TRUE	(L)HTPQEQFPQQQQFPQPQ(Q)	0.99				4.82391	1		1047.01	2092	2	0.0267	12.76			4918.59	31	47	0	CS-Omega-B3|AWK59777.1	180605_chymo_ChSp_B3_25.1110.1110.2 File:"180605_chymo_ChSp_B3_25.raw", NativeID:"controllerType=0 controllerNumber=1 scan=1110" RTINSECONDS=1659.9015
TRUE	TRUE	(Q)QFPQQQIPQQHQIPQQPQQFPQQQQF(L)	0.99				6.3098	1		1077.21	3228.62	3	0.0361	11.18			7104.17	48	73	0	CS-Omega-B3|AWK59777.1	180605_chymo_ChSp_B3_25.1503.1503.3 File:"180605_chymo_ChSp_B3_25.raw", NativeID:"controllerType=0 controllerNumber=1 scan=1503" RTINSECONDS=2226.4698
TRUE	TRUE	(Q)FPQQQIPQQHQIPQQPQQFPQQQQ(F)	0.98	27.31	25	23.79		2		985.495	2953.46	3	0.003555	1.203	849.827		19457.6	49	72	0	CS-Omega-B3|AWK59777.1	180614_thermo_ChSp_B3_25.1443.1443.3 File:"180614_thermo_ChSp_B3_25.raw", NativeID:"controllerType=0 controllerNumber=1 scan=1443"
TRUE	TRUE	(Q)FPQQQIPQQHQIPQQPQQFPQQQQ(F)	0.97	26.22	25	14.98		2		985.493	2953.46	3	-0.00267	-0.9037	853.92		13781.7	49	72	0	CS-Omega-B3|AWK59777.1	180614_thermo_ChSp_B3_25.1453.1453.3 File:"180614_thermo_ChSp_B3_25.raw", NativeID:"controllerType=0 controllerNumber=1 scan=1453"
TRUE	TRUE	(Q)QQIPQQHQIPQQPQQFPQQQQF(L)	1				7.17393	1		910.469	2728.39	3	0.0386	14.14			6047.13	52	73	0	CS-Omega-B3|AWK59777.1	180605_chymo_ChSp_B3_25.1304.1304.3 File:"180605_chymo_ChSp_B3_25.raw", NativeID:"controllerType=0 controllerNumber=1 scan=1304" RTINSECONDS=1948.4222
TRUE	TRUE	(Q)QQIPQQHQIPQQPQQFPQQQQF(L)	1				6.95861	1		910.47	2728.39	3	0.04007	14.68			5713.48	52	73	0	CS-Omega-B3|AWK59777.1	180605_chymo_ChSp_B3_25.1301.1301.3 File:"180605_chymo_ChSp_B3_25.raw", NativeID:"controllerType=0 controllerNumber=1 scan=1301" RTINSECONDS=1945.999
TRUE	TRUE	(Q)QIPQQHQIPQQPQQFPQQQQ(F)	1				7.67778	1		818.748	2453.22	3	0.001294	0.5273	721.099		176799	53	72	0	CS-Omega-B3|AWK59777.1	180614_thermo_ChSp_B3_25.1123.1123.3 File:"180614_thermo_ChSp_B3_25.raw", NativeID:"controllerType=0 controllerNumber=1 scan=1123" RTINSECONDS=721.099
TRUE	TRUE	(Q)QIPQQHQIPQQPQQFPQQQQ(F)	1				6.49485	1		818.748	2453.22	3	0.002758	1.124	718.841		49427.6	53	72	0	CS-Omega-B3|AWK59777.1	180614_thermo_ChSp_B3_25.1119.1119.3 File:"180614_thermo_ChSp_B3_25.raw", NativeID:"controllerType=0 controllerNumber=1 scan=1119" RTINSECONDS=718.8406
TRUE	TRUE	(Q)QIPQQHQIPQQPQQFPQQQQF(L)	1				9.08619	1		867.772	2600.29	3	0.004121	1.584			15169.3	53	73	0	CS-Omega-B3|AWK59777.1	180614_thermo_ChSp_B3_25.1526.1526.3 File:"180614_thermo_ChSp_B3_25.raw", NativeID:"controllerType=0 controllerNumber=1 scan=1526" RTINSECONDS=890.702
TRUE	TRUE	(Q)QHQIPQQPQQFPQQQQF(L)	1				5.42022	1		1068.04	2134.06	2	0.02465	11.55			2265.85	57	73	0	CS-Omega-B3|AWK59777.1	180605_chymo_ChSp_B3_25.1173.1173.2 File:"180605_chymo_ChSp_B3_25.raw", NativeID:"controllerType=0 controllerNumber=1 scan=1173" RTINSECONDS=1756.9755
TRUE	TRUE	(Q)QHQIPQQPQQFPQQQQF(L)	0.95				3.74473	1		1068.04	2134.06	2	0.0249	11.66	1759.09		7173.48	57	73	0	CS-Omega-B3|AWK59777.1	180605_chymo_ChSp_B3_25.1175.1175.2 File:"180605_chymo_ChSp_B3_25.raw", NativeID:"controllerType=0 controllerNumber=1 scan=1175" RTINSECONDS=1759.0905
TRUE	TRUE	(Q)HQIPQQPQQFPQQQQ(F)	1				6.61979	1		930.463	1858.91	2	0.003215	1.729			36881.9	58	72	0	CS-Omega-B3|AWK59777.1	180614_thermo_ChSp_B3_25.847.847.2 File:"180614_thermo_ChSp_B3_25.raw", NativeID:"controllerType=0 controllerNumber=1 scan=847" RTINSECONDS=604.4403
TRUE	TRUE	(Q)HQIPQQPQQFPQQQQ(F)	1				6.4318	1		930.462	1858.91	2	0.002239	1.204			42094.5	58	72	0	CS-Omega-B3|AWK59777.1	180614_thermo_ChSp_B3_25.854.854.2 File:"180614_thermo_ChSp_B3_25.raw", NativeID:"controllerType=0 controllerNumber=1 scan=854" RTINSECONDS=607.6406
TRUE	TRUE	(H)QIPQQPQQFPQQQQ(F)	1				9.18709	1		861.933	1721.85	2	0.00169	0.9809			31427.5	59	72	0	CS-Omega-B3|AWK59777.1,CS-Omega-D4	180614_thermo_ChSp_B3_25.1073.1073.2 File:"180614_thermo_ChSp_B3_25.raw", NativeID:"controllerType=0 controllerNumber=1 scan=1073" RTINSECONDS=701.0925
TRUE	TRUE	(F)LQQQQIPQQQIPQ(Q)	1				7.05061	1		788.935	1575.86	2	0.01842	11.68			9518.5	74	86	0	CS-Omega-B3|AWK59777.1	180605_chymo_ChSp_B3_25.986.986.2 File:"180605_chymo_ChSp_B3_25.raw", NativeID:"controllerType=0 controllerNumber=1 scan=986" RTINSECONDS=1505.6468
TRUE	TRUE	(F)LQQQQIPQQQIPQ(Q)	1				5.92082	1		788.935	1575.86	2	0.01903	12.07			13139.4	74	86	0	CS-Omega-B3|AWK59777.1	180605_chymo_ChSp_B3_25.988.988.2 File:"180605_chymo_ChSp_B3_25.raw", NativeID:"controllerType=0 controllerNumber=1 scan=988" RTINSECONDS=1507.7601
TRUE	TRUE	(F)LQQQQIPQQQIPQQ(H)	0.99				4.48149	1		852.956	1703.9	2	0.001321	0.7748			58102	74	87	0	CS-Omega-B3|AWK59777.1	180614_thermo_ChSp_B3_25.1102.1102.2 File:"180614_thermo_ChSp_B3_25.raw", NativeID:"controllerType=0 controllerNumber=1 scan=1102" RTINSECONDS=712.9488
TRUE	TRUE	(F)LQQQQIPQQQIPQQH(Q)	1				11.0269	1		921.496	1840.98	2	0.02335	12.68			16282.1	74	88	0	CS-Omega-B3|AWK59777.1	180605_chymo_ChSp_B3_25.832.832.2 File:"180605_chymo_ChSp_B3_25.raw", NativeID:"controllerType=0 controllerNumber=1 scan=832" RTINSECONDS=1304.0707
TRUE	TRUE	(F)LQQQQIPQQQIPQQH(Q)	1				8.45593	1		921.496	1840.98	2	0.02335	12.68			23464.9	74	88	0	CS-Omega-B3|AWK59777.1	180605_chymo_ChSp_B3_25.835.835.2 File:"180605_chymo_ChSp_B3_25.raw", NativeID:"controllerType=0 controllerNumber=1 scan=835" RTINSECONDS=1306.3738
TRUE	TRUE	(F)LQQQQIPQQQIPQQH(Q)	1				9.95861	1		614.666	1840.98	3	0.02145	11.64			32583.7	74	88	0	CS-Omega-B3|AWK59777.1	180605_chymo_ChSp_B3_25.833.833.3 File:"180605_chymo_ChSp_B3_25.raw", NativeID:"controllerType=0 controllerNumber=1 scan=833" RTINSECONDS=1304.3886
TRUE	TRUE	(F)LQQQQIPQQQIPQQH(Q)	1				9.4437	1		614.666	1840.98	3	0.02218	12.04			66423.2	74	88	0	CS-Omega-B3|AWK59777.1	180605_chymo_ChSp_B3_25.836.836.3 File:"180605_chymo_ChSp_B3_25.raw", NativeID:"controllerType=0 controllerNumber=1 scan=836" RTINSECONDS=1306.6793
TRUE	TRUE	(F)LQQQQIPQQQIPQQH(Q)	1				6.49485	1		921.486	1840.96	2	0.002114	1.148			183933	74	88	0	CS-Omega-B3|AWK59777.1	180614_thermo_ChSp_B3_25.927.927.2 File:"180614_thermo_ChSp_B3_25.raw", NativeID:"controllerType=0 controllerNumber=1 scan=927" RTINSECONDS=637.9168
TRUE	TRUE	(F)LQQQQIPQQQIPQQH(Q)	1				6.37675	1		921.486	1840.96	2	0.002846	1.545			77733.9	74	88	0	CS-Omega-B3|AWK59777.1	180614_thermo_ChSp_B3_25.917.917.2 File:"180614_thermo_ChSp_B3_25.raw", NativeID:"controllerType=0 controllerNumber=1 scan=917" RTINSECONDS=633.9755
TRUE	TRUE	(F)LQQQQIPQQQIPQQHQIPQQPQ(Q)	1				8.76955	1		887.802	2660.38	3	0.00366	1.375			10977.5	74	95	0	CS-Omega-B3|AWK59777.1	180614_thermo_ChSp_B3_25.1216.1216.3 File:"180614_thermo_ChSp_B3_25.raw", NativeID:"controllerType=0 controllerNumber=1 scan=1216" RTINSECONDS=754.8157
TRUE	TRUE	(F)LQQQQIPQQQIPQQHQIPQQPQ(Q)	1				9.11919	1		887.811	2660.41	3	0.03314	12.45			19666.2	74	95	0	CS-Omega-B3|AWK59777.1	180605_chymo_ChSp_B3_25.1096.1096.3 File:"180605_chymo_ChSp_B3_25.raw", NativeID:"controllerType=0 controllerNumber=1 scan=1096" RTINSECONDS=1642.1144
TRUE	TRUE	(F)LQQQQIPQQQIPQQHQIPQQPQ(Q)	1				6.72125	1		887.802	2660.38	3	0.003843	1.444			6822.71	74	95	0	CS-Omega-B3|AWK59777.1	180614_thermo_ChSp_B3_25.1226.1226.3 File:"180614_thermo_ChSp_B3_25.raw", NativeID:"controllerType=0 controllerNumber=1 scan=1226" RTINSECONDS=758.8757
TRUE	TRUE	(F)LQQQQIPQQQIPQQHQIPQQPQQ(F)	1	29.09	25	29.09	12.5229	2		930.489	2788.44	3	0.007195	2.579	747.111		21453.6	74	96	0	CS-Omega-B3|AWK59777.1	180614_thermo_ChSp_B3_25.1197.1197.3 File:"180614_thermo_ChSp_B3_25.raw", NativeID:"controllerType=0 controllerNumber=1 scan=1197" RTINSECONDS=747.1108
TRUE	TRUE	(F)LQQQQIPQQQIPQQHQIPQQPQQ(F)	1	35.7	25	35.7	10.301	2		930.487	2788.44	3	0.003349	1.201	750.995		9614.07	74	96	0	CS-Omega-B3|AWK59777.1	180614_thermo_ChSp_B3_25.1207.1207.3 File:"180614_thermo_ChSp_B3_25.raw", NativeID:"controllerType=0 controllerNumber=1 scan=1207" RTINSECONDS=750.995
TRUE	TRUE	(F)LQQQQIPQQQIPQQHQIPQQPQQFPQ(Q)	1				8.92082	1		1054.55	3160.62	3	0.006288	1.989			9478.92	74	99	0	CS-Omega-B3|AWK59777.1	180614_thermo_ChSp_B3_25.1512.1512.3 File:"180614_thermo_ChSp_B3_25.raw", NativeID:"controllerType=0 controllerNumber=1 scan=1512" RTINSECONDS=882.6463
TRUE	TRUE	(F)LQQQQIPQQQIPQQHQIPQQPQQFPQQ(Q)	0.96				6.27572	1		823.176	3288.68	4	0.000104	0.03161			25086.3	74	100	0	CS-Omega-B3|AWK59777.1	180614_thermo_ChSp_B3_25.1467.1467.4 File:"180614_thermo_ChSp_B3_25.raw", NativeID:"controllerType=0 controllerNumber=1 scan=1467" RTINSECONDS=860.5339
TRUE	TRUE	(F)LQQQQIPQQQIPQQHQIPQQPQQFPQQ(Q)	0.95				4.284	1		823.176	3288.67	4	-0.001605	-0.4879			18442	74	100	0	CS-Omega-B3|AWK59777.1	180614_thermo_ChSp_B3_25.1464.1464.4 File:"180614_thermo_ChSp_B3_25.raw", NativeID:"controllerType=0 controllerNumber=1 scan=1464" RTINSECONDS=858.3963
TRUE	TRUE	(P)QQFPQQQFPQQQQ(F)	1				7.14874	1		830.4	1658.79	2	0.005981	3.603			19548.6	95	107	0	CS-Omega-B3|AWK59777.1,CS-Omega-D4	180614_thermo_ChSp_B3_25.1267.1267.2 File:"180614_thermo_ChSp_B3_25.raw", NativeID:"controllerType=0 controllerNumber=1 scan=1267" RTINSECONDS=777.0719
TRUE	TRUE	(P)QQFPQQQFPQQQQ(F)	1				6.82391	1		830.4	1658.79	2	0.005371	3.236			19936.1	95	107	0	CS-Omega-B3|AWK59777.1,CS-Omega-D4	180614_thermo_ChSp_B3_25.1255.1255.2 File:"180614_thermo_ChSp_B3_25.raw", NativeID:"controllerType=0 controllerNumber=1 scan=1255" RTINSECONDS=772.5594
TRUE	TRUE	(Q)QFPQQQFPQQQQ(F)	1				8.42022	1		766.37	1530.72	2	0.002692	1.758	705.653		20143.6	96	107	0	CS-Omega-D4	180614_thermo_ChSp_B3_25.1085.1085.2 File:"180614_thermo_ChSp_B3_25.raw", NativeID:"controllerType=0 controllerNumber=1 scan=1085" RTINSECONDS=705.6525
TRUE	TRUE	(Q)QFPQQQFPQQQQ(F)	1				7.69897	1		766.369	1530.72	2	0.001594	1.041	702.51		19927.7	96	107	0	CS-Omega-D4	180614_thermo_ChSp_B3_25.1078.1078.2 File:"180614_thermo_ChSp_B3_25.raw", NativeID:"controllerType=0 controllerNumber=1 scan=1078" RTINSECONDS=702.5102
TRUE	TRUE	(Q)FPQQQQFPQQ(H)	1				5.45593	1		638.31	1274.61	2	0.0008741	0.6852	820.258		72338.1	102	111	0	CS-Omega-B3|AWK59777.1,CS-Omega-D4	180614_thermo_ChSp_B3_25.1370.1370.2 File:"180614_thermo_ChSp_B3_25.raw", NativeID:"controllerType=0 controllerNumber=1 scan=1370" RTINSECONDS=820.2585
TRUE	TRUE	(Q)FPQQQQFPQQ(H)	1				5	1		638.311	1274.61	2	0.002216	1.737	793.788		53028	102	111	0	CS-Omega-B3|AWK59777.1,CS-Omega-D4	180614_thermo_ChSp_B3_25.1312.1312.2 File:"180614_thermo_ChSp_B3_25.raw", NativeID:"controllerType=0 controllerNumber=1 scan=1312" RTINSECONDS=793.7879
TRUE	TRUE	(Q)FPQQQQFPQQ(H)	0.99				4.60206	1		638.31	1274.61	2	0.0009961	0.7808	852.734		31995.4	102	111	0	CS-Omega-B3|AWK59777.1,CS-Omega-D4	180614_thermo_ChSp_B3_25.1449.1449.2 File:"180614_thermo_ChSp_B3_25.raw", NativeID:"controllerType=0 controllerNumber=1 scan=1449" RTINSECONDS=852.7343
TRUE	TRUE	(Q)QFPQQHQSPQQQFPQQQFPQQQLPQQEF(S)	1				7.88606	1		1160.57	3478.69	3	0.04507	12.95			2637.49	107	134	0		180605_chymo_ChSp_B3_25.1591.1591.3 File:"180605_chymo_ChSp_B3_25.raw", NativeID:"controllerType=0 controllerNumber=1 scan=1591" RTINSECONDS=2380.399
TRUE	TRUE	(Q)QHQSPQQQFPQQQFPQQQLPQQE(F)	1				9.01773	1		944.787	2831.34	3	0.001712	0.6045	843.805		20247.1	111	133	0		180614_thermo_ChSp_B3_25.1427.1427.3 File:"180614_thermo_ChSp_B3_25.raw", NativeID:"controllerType=0 controllerNumber=1 scan=1427" RTINSECONDS=843.8052
TRUE	TRUE	(Q)HQSPQQQFPQQQ(F)	1				5.08092	1		740.851	1479.69	2	0.001316	0.8888			8456.06	112	123	0	CS-Omega-B3|AWK59777.1	180614_thermo_ChSp_B3_25.541.541.2 File:"180614_thermo_ChSp_B3_25.raw", NativeID:"controllerType=0 controllerNumber=1 scan=541" RTINSECONDS=476.1497
TRUE	TRUE	(Q)HQSPQQQFPQQQFPQQQLPQQE(F)	1				7.85387	1		902.101	2703.28	3	0.001292	0.4778	851.629		81133.5	112	133	0		180614_thermo_ChSp_B3_25.1445.1445.3 File:"180614_thermo_ChSp_B3_25.raw", NativeID:"controllerType=0 controllerNumber=1 scan=1445" RTINSECONDS=851.6294
TRUE	TRUE	(Q)HQSPQQQFPQQQFPQQQLPQQE(F)	0.97				4.82391	1		902.101	2703.28	3	0.002573	0.9515	856.268		27591	112	133	0		180614_thermo_ChSp_B3_25.1457.1457.3 File:"180614_thermo_ChSp_B3_25.raw", NativeID:"controllerType=0 controllerNumber=1 scan=1457" RTINSECONDS=856.2681
TRUE	TRUE	(H)QSPQQQFPQQQFPQQQ(L)	1				5.72125	1		986.473	1970.93	2	0.007968	4.041	795.495		13163.3	113	128	0		180614_thermo_ChSp_B3_25.1318.1318.2 File:"180614_thermo_ChSp_B3_25.raw", NativeID:"controllerType=0 controllerNumber=1 scan=1318" RTINSECONDS=795.4945
TRUE	TRUE	(H)QSPQQQFPQQQFPQQQ(L)	1				5.38722	1		986.47	1970.93	2	0.002474	1.255	798.096		10737.3	113	128	0		180614_thermo_ChSp_B3_25.1323.1323.2 File:"180614_thermo_ChSp_B3_25.raw", NativeID:"controllerType=0 controllerNumber=1 scan=1323" RTINSECONDS=798.0956
TRUE	TRUE	(H)QSPQQQFPQQQFPQQQLPQQE(F)	1				7.3098	1		856.414	2566.22	3	0.0008061	0.314	920.763		32741	113	133	0		180614_thermo_ChSp_B3_25.1576.1576.3 File:"180614_thermo_ChSp_B3_25.raw", NativeID:"controllerType=0 controllerNumber=1 scan=1576" RTINSECONDS=920.7629
TRUE	TRUE	(H)QSPQQQFPQQQFPQQQLPQQE(F)	1				6.76955	1		856.413	2566.22	3	-0.002308	-0.899	922.932		48703.5	113	133	0		180614_thermo_ChSp_B3_25.1579.1579.3 File:"180614_thermo_ChSp_B3_25.raw", NativeID:"controllerType=0 controllerNumber=1 scan=1579" RTINSECONDS=922.9325
TRUE	TRUE	(H)QSPQQQFPQQQFPQQQLPQQEF(S)	1				7.79588	1		905.448	2713.32	3	0.03238	11.93			15124.1	113	134	0		180605_chymo_ChSp_B3_25.1629.1629.3 File:"180605_chymo_ChSp_B3_25.raw", NativeID:"controllerType=0 controllerNumber=1 scan=1629" RTINSECONDS=2432.4665
TRUE	TRUE	(H)QSPQQQFPQQQFPQQQLPQQEF(S)	1				7.06048	1		905.447	2713.32	3	0.03147	11.59			16919.1	113	134	0		180605_chymo_ChSp_B3_25.1627.1627.3 File:"180605_chymo_ChSp_B3_25.raw", NativeID:"controllerType=0 controllerNumber=1 scan=1627" RTINSECONDS=2430.3351
TRUE	TRUE	(Q)QQFPQQQFPQQQLPQQEF(S)	0.99				6.23657	1		758.713	2273.12	3	0.02924	12.86			7916.68	117	134	0		180605_chymo_ChSp_B3_25.1611.1611.3 File:"180605_chymo_ChSp_B3_25.raw", NativeID:"controllerType=0 controllerNumber=1 scan=1611" RTINSECONDS=2408.9062
TRUE	TRUE	(Q)QQFPQQQFPQQQLPQQEF(S)	0.96				4.92082	1		758.713	2273.12	3	0.02997	13.18			9414.26	117	134	0		180605_chymo_ChSp_B3_25.1613.1613.3 File:"180605_chymo_ChSp_B3_25.raw", NativeID:"controllerType=0 controllerNumber=1 scan=1613" RTINSECONDS=2411.0267
TRUE	TRUE	(Q)QFPQQQFPQQQ(L)	1				6.21467	1		702.34	1402.67	2	0.002088	1.488	722.151		49912.8	118	128	0	CS-Omega-B3|AWK59777.1,CS-Omega-D4	180614_thermo_ChSp_B3_25.1127.1127.2 File:"180614_thermo_ChSp_B3_25.raw", NativeID:"controllerType=0 controllerNumber=1 scan=1127" RTINSECONDS=722.1507
TRUE	TRUE	(Q)QQFPQQQLPQQE(F)	0.98				4.09691	1		749.868	1497.72	2	0.0005501	0.367	743.053		18694.7	122	133	0		180614_thermo_ChSp_B3_25.1186.1186.2 File:"180614_thermo_ChSp_B3_25.raw", NativeID:"controllerType=0 controllerNumber=1 scan=1186" RTINSECONDS=743.0533
TRUE	TRUE	(Q)FPQQQLPQQE(F)	1	29.52	25	-1.92	3.284	2		621.809	1241.6	2	-0.0006579	-0.5295	709.393		53775.3	124	133	0		180614_thermo_ChSp_B3_25.1094.1094.2 File:"180614_thermo_ChSp_B3_25.raw", NativeID:"controllerType=0 controllerNumber=1 scan=1094" RTINSECONDS=709.3931
TRUE	TRUE	(F)SQQQISQQPQQLPQQQQIPQQPQQF(L)	1	32.32	25	32.32	10.2218	2		996.848	2987.52	3	0.03549	11.87	2031.86		31395.3	135	159	0		180605_chymo_ChSp_B3_25.1375.1375.3 File:"180605_chymo_ChSp_B3_25.raw", NativeID:"controllerType=0 controllerNumber=1 scan=1375" RTINSECONDS=2031.8554
TRUE	TRUE	(F)SQQQISQQPQQLPQQQQIPQQPQQF(L)	1	31.32	25	31.32	5.88606	2		996.848	2987.52	3	0.03714	12.43	2033.98		40035.4	135	159	0		180605_chymo_ChSp_B3_25.1377.1377.3 File:"180605_chymo_ChSp_B3_25.raw", NativeID:"controllerType=0 controllerNumber=1 scan=1377" RTINSECONDS=2033.9813
TRUE	TRUE	(Q)ISQQPQQLPQQQ(Q)	1				7.88606	1		711.871	1421.73	2	0.001432	1.007	559.663		206424	139	150	0	CS-Omega-B3|AWK59777.1	180614_thermo_ChSp_B3_25.738.738.2 File:"180614_thermo_ChSp_B3_25.raw", NativeID:"controllerType=0 controllerNumber=1 scan=738" RTINSECONDS=559.6627
TRUE	TRUE	(Q)ISQQPQQLPQQQ(Q)	0.99				4.74473	1		711.871	1421.73	2	0.00131	0.9208	563.692		184483	139	150	0	CS-Omega-B3|AWK59777.1	180614_thermo_ChSp_B3_25.748.748.2 File:"180614_thermo_ChSp_B3_25.raw", NativeID:"controllerType=0 controllerNumber=1 scan=748" RTINSECONDS=563.692
TRUE	TRUE	(Q)ISQQPQQLPQQQQ(I)	1	35.59	25	35.59	3.82391	2		775.901	1549.79	2	0.001548	0.9982	557.308		17901.9	139	151	0	CS-Omega-B3|AWK59777.1	180614_thermo_ChSp_B3_25.734.734.2 File:"180614_thermo_ChSp_B3_25.raw", NativeID:"controllerType=0 controllerNumber=1 scan=734" RTINSECONDS=557.3079
TRUE	TRUE	(Q)ISQQPQQLPQQQQIPQQPQQ(F)	1	33.89	25	32.82	6.76955	2		790.744	2369.21	3	0.001874	0.7907	733.349		1675760	139	158	0	CS-Omega-B3|AWK59777.1	180614_thermo_ChSp_B3_25.1156.1156.3 File:"180614_thermo_ChSp_B3_25.raw", NativeID:"controllerType=0 controllerNumber=1 scan=1156" RTINSECONDS=733.3494
TRUE	TRUE	(Q)ISQQPQQLPQQQQIPQQPQQ(F)	1	30.67	25	30.39	4.36653	2		790.745	2369.21	3	0.002972	1.254	737.258		1602300	139	158	0	CS-Omega-B3|AWK59777.1	180614_thermo_ChSp_B3_25.1167.1167.3 File:"180614_thermo_ChSp_B3_25.raw", NativeID:"controllerType=0 controllerNumber=1 scan=1167" RTINSECONDS=737.258
TRUE	TRUE	(Q)ISQQPQQLPQQQQIPQQPQQ(F)	0.99	30.15	25	28.91		2		1185.61	2369.21	2	0.004938	2.083	733.57		108247	139	158	0	CS-Omega-B3|AWK59777.1	180614_thermo_ChSp_B3_25.1157.1157.2 File:"180614_thermo_ChSp_B3_25.raw", NativeID:"controllerType=0 controllerNumber=1 scan=1157"
TRUE	TRUE	(Q)ISQQPQQLPQQQQIPQQPQQ(F)	0.99	21.75	25	21	2.60206	2		1185.61	2369.21	2	0.004694	1.98	737.477		156742	139	158	0	CS-Omega-B3|AWK59777.1	180614_thermo_ChSp_B3_25.1168.1168.2 File:"180614_thermo_ChSp_B3_25.raw", NativeID:"controllerType=0 controllerNumber=1 scan=1168" RTINSECONDS=737.4774
TRUE	TRUE	(Q)ISQQPQQLPQQQQIPQQPQQF(L)	1	35.01	25	35.01	7.3098	2		839.768	2516.28	3	0.005066	2.013	928.296		1238580	139	159	0	CS-Omega-B3|AWK59777.1	180614_thermo_ChSp_B3_25.1589.1589.3 File:"180614_thermo_ChSp_B3_25.raw", NativeID:"controllerType=0 controllerNumber=1 scan=1589" RTINSECONDS=928.296
TRUE	TRUE	(Q)ISQQPQQLPQQQQIPQQPQQF(L)	1	30.07	25	30.07	6.36653	2		839.768	2516.28	3	0.003236	1.286	925.04		208955	139	159	0	CS-Omega-B3|AWK59777.1	180614_thermo_ChSp_B3_25.1582.1582.3 File:"180614_thermo_ChSp_B3_25.raw", NativeID:"controllerType=0 controllerNumber=1 scan=1582" RTINSECONDS=925.0402
TRUE	TRUE	(Q)ISQQPQQLPQQQQIPQQPQQF(L)	1	31.69	25	31.69	5.12494	2		1259.15	2516.28	2	0.004164	1.654	932.472		46468.9	139	159	0	CS-Omega-B3|AWK59777.1	180614_thermo_ChSp_B3_25.1600.1600.2 File:"180614_thermo_ChSp_B3_25.raw", NativeID:"controllerType=0 controllerNumber=1 scan=1600" RTINSECONDS=932.472
TRUE	TRUE	(Q)QLPQQQQIPQQPQQF(L)	0.98				4.18046	1		918.485	1834.96	2	0.02306	12.56	1902.04		4822.61	145	159	0	CS-Omega-B3|AWK59777.1	180605_chymo_ChSp_B3_25.1270.1270.2 File:"180605_chymo_ChSp_B3_25.raw", NativeID:"controllerType=0 controllerNumber=1 scan=1270" RTINSECONDS=1902.0384
TRUE	TRUE	(Q)QLPQQQQIPQQPQQF(L)	0.97				4.12494	1		918.485	1834.96	2	0.02281	12.43	1904.16		5229.45	145	159	0	CS-Omega-B3|AWK59777.1	180605_chymo_ChSp_B3_25.1272.1272.2 File:"180605_chymo_ChSp_B3_25.raw", NativeID:"controllerType=0 controllerNumber=1 scan=1272" RTINSECONDS=1904.1553
TRUE	TRUE	(Q)IPQQQQIPQQPKQ(F)	1	41.88	25	0	6.5376	2		780.929	1559.84	2	0.0006221	0.3985	545.087		17920.7	146	158	0		180614_thermo_ChSp_B3_25.709.709.2 File:"180614_thermo_ChSp_B3_25.raw", NativeID:"controllerType=0 controllerNumber=1 scan=709" RTINSECONDS=545.0867
TRUE	TRUE	(Q)IPQQQQIPQQPKQ(F)	1	30.22	25	0	4.92082	2		780.929	1559.84	2	0.001598	1.024	547.24		11799.9	146	158	0		180614_thermo_ChSp_B3_25.712.712.2 File:"180614_thermo_ChSp_B3_25.raw", NativeID:"controllerType=0 controllerNumber=1 scan=712" RTINSECONDS=547.2405
TRUE	TRUE	(Q)LPQQQQIPQQPQQ(F)	1	43.79	25	0	2.88606	2		780.911	1559.81	2	0.001622	1.039	629.264		136927	146	158	0	CS-Omega-B3|AWK59777.1	180614_thermo_ChSp_B3_25.904.904.2 File:"180614_thermo_ChSp_B3_25.raw", NativeID:"controllerType=0 controllerNumber=1 scan=904" RTINSECONDS=629.2641
TRUE	TRUE	(Q)LPQQQQIPQQPQQ(F)	1	41.16	25	0	2.4318	2		780.911	1559.81	2	0.001988	1.274	633.518		162460	146	158	0	CS-Omega-B3|AWK59777.1	180614_thermo_ChSp_B3_25.915.915.2 File:"180614_thermo_ChSp_B3_25.raw", NativeID:"controllerType=0 controllerNumber=1 scan=915" RTINSECONDS=633.5183
TRUE	TRUE	(F)LQQQQFPQQQPPQ(Q)	1				5.56864	1		797.903	1593.79	2	0.000842	0.528			11277.6	160	172	0		180614_thermo_ChSp_B3_25.968.968.2 File:"180614_thermo_ChSp_B3_25.raw", NativeID:"controllerType=0 controllerNumber=1 scan=968" RTINSECONDS=654.6397
TRUE	TRUE	(F)LQQQQFPQQQPPQ(Q)	0.99				4.69897	1		797.903	1593.79	2	0.0009641	0.6045	651.907		13488.9	160	172	0		180614_thermo_ChSp_B3_25.963.963.2 File:"180614_thermo_ChSp_B3_25.raw", NativeID:"controllerType=0 controllerNumber=1 scan=963" RTINSECONDS=651.9069
TRUE	TRUE	(F)LQQQQFPQQQPPQQ(H)	1				7.92082	1		861.932	1721.85	2	0.001446	0.8393			19057.9	160	173	0		180614_thermo_ChSp_B3_25.930.930.2 File:"180614_thermo_ChSp_B3_25.raw", NativeID:"controllerType=0 controllerNumber=1 scan=930" RTINSECONDS=638.649
TRUE	TRUE	(F)LQQQQFPQQQPPQQ(H)	1				5.74473	1		861.933	1721.85	2	0.002545	1.477			22357.8	160	173	0		180614_thermo_ChSp_B3_25.937.937.2 File:"180614_thermo_ChSp_B3_25.raw", NativeID:"controllerType=0 controllerNumber=1 scan=937" RTINSECONDS=641.9539
TRUE	TRUE	(F)LQQQQFPQQQPPQQH(Q)	1				11.6383	1		930.462	1858.91	2	0.002605	1.401			71128.1	160	174	0		180614_thermo_ChSp_B3_25.783.783.2 File:"180614_thermo_ChSp_B3_25.raw", NativeID:"controllerType=0 controllerNumber=1 scan=783" RTINSECONDS=576.5276
TRUE	TRUE	(F)LQQQQFPQQQPPQQH(Q)	1				9.67778	1		930.473	1858.93	2	0.02336	12.56			10896.2	160	174	0		180605_chymo_ChSp_B3_25.652.652.2 File:"180605_chymo_ChSp_B3_25.raw", NativeID:"controllerType=0 controllerNumber=1 scan=652" RTINSECONDS=1102.0714
TRUE	TRUE	(F)LQQQQFPQQQPPQQH(Q)	1				9.42022	1		930.472	1858.93	2	0.02262	12.16			17532.8	160	174	0		180605_chymo_ChSp_B3_25.752.752.2 File:"180605_chymo_ChSp_B3_25.raw", NativeID:"controllerType=0 controllerNumber=1 scan=752" RTINSECONDS=1195.7872
TRUE	TRUE	(F)LQQQQFPQQQPPQQH(Q)	1				9.27572	1		930.472	1858.93	2	0.02275	12.23			15133.1	160	174	0		180605_chymo_ChSp_B3_25.655.655.2 File:"180605_chymo_ChSp_B3_25.raw", NativeID:"controllerType=0 controllerNumber=1 scan=655" RTINSECONDS=1104.2644
TRUE	TRUE	(F)LQQQQFPQQQPPQQH(Q)	1				8.76955	1		930.472	1858.93	2	0.0214	11.51			12308	160	174	0		180605_chymo_ChSp_B3_25.755.755.2 File:"180605_chymo_ChSp_B3_25.raw", NativeID:"controllerType=0 controllerNumber=1 scan=755" RTINSECONDS=1198.0619
TRUE	TRUE	(F)LQQQQFPQQQPPQQH(Q)	1				8.03152	1		930.463	1858.91	2	0.003215	1.729			49996.8	160	174	0		180614_thermo_ChSp_B3_25.776.776.2 File:"180614_thermo_ChSp_B3_25.raw", NativeID:"controllerType=0 controllerNumber=1 scan=776" RTINSECONDS=573.5039
TRUE	TRUE	(F)LQQQQFPQQQPPQQH(Q)	1				7.85387	1		620.651	1858.93	3	0.02267	12.19			36418.1	160	174	0		180605_chymo_ChSp_B3_25.656.656.3 File:"180605_chymo_ChSp_B3_25.raw", NativeID:"controllerType=0 controllerNumber=1 scan=656" RTINSECONDS=1104.5791
TRUE	TRUE	(F)LQQQQFPQQQPPQQH(Q)	1				7.65758	1		620.65	1858.93	3	0.02121	11.4			23942.9	160	174	0		180605_chymo_ChSp_B3_25.753.753.3 File:"180605_chymo_ChSp_B3_25.raw", NativeID:"controllerType=0 controllerNumber=1 scan=753" RTINSECONDS=1196.0855
TRUE	TRUE	(F)LQQQQFPQQQPPQQH(Q)	0.97				5.20066	1		620.65	1858.93	3	0.02139	11.5			20134	160	174	0		180605_chymo_ChSp_B3_25.651.651.3 File:"180605_chymo_ChSp_B3_25.raw", NativeID:"controllerType=0 controllerNumber=1 scan=651" RTINSECONDS=1101.7526
TRUE	TRUE	(F)LQQQQFPQQQPPQQH(Q)	0.97				5.09152	1		620.65	1858.93	3	0.02139	11.5			16290.2	160	174	0		180605_chymo_ChSp_B3_25.756.756.3 File:"180605_chymo_ChSp_B3_25.raw", NativeID:"controllerType=0 controllerNumber=1 scan=756" RTINSECONDS=1198.3796
TRUE	TRUE	(F)LQQQQFPQQQPPQQH(Q)	0.97				4.69897	1		620.644	1858.91	3	0.002348	1.262	576.065		244123	160	174	0		180614_thermo_ChSp_B3_25.781.781.3 File:"180614_thermo_ChSp_B3_25.raw", NativeID:"controllerType=0 controllerNumber=1 scan=781" RTINSECONDS=576.0648
TRUE	TRUE	(F)LQQQQFPQQQPPQQHQ(F)	1	44.25	25	44.25	9.29243	2		663.33	1986.97	3	0.002585	1.3	574.067		85353	160	175	0		180614_thermo_ChSp_B3_25.778.778.3 File:"180614_thermo_ChSp_B3_25.raw", NativeID:"controllerType=0 controllerNumber=1 scan=778" RTINSECONDS=574.0669
TRUE	TRUE	(F)LQQQQFPQQQPPQQHQ(F)	1	29.39	25	29.39	4.76955	2		663.33	1986.97	3	0.003134	1.577	577.753		81262.2	160	175	0		180614_thermo_ChSp_B3_25.788.788.3 File:"180614_thermo_ChSp_B3_25.raw", NativeID:"controllerType=0 controllerNumber=1 scan=788" RTINSECONDS=577.7535
TRUE	TRUE	(F)LQQQQFPQQQPPQQHQFPQ(Q)	1				8.65758	1		787.399	2359.17	3	0.0286	12.12			6653.73	160	178	0		180605_chymo_ChSp_B3_25.1082.1082.3 File:"180605_chymo_ChSp_B3_25.raw", NativeID:"controllerType=0 controllerNumber=1 scan=1082" RTINSECONDS=1624.286
TRUE	TRUE	(F)LQQQQFPQQQPPQQHQFPQ(Q)	0.99				5.95861	1		787.399	2359.18	3	0.02933	12.43			6284.11	160	178	0		180605_chymo_ChSp_B3_25.1084.1084.3 File:"180605_chymo_ChSp_B3_25.raw", NativeID:"controllerType=0 controllerNumber=1 scan=1084" RTINSECONDS=1626.4106
TRUE	TRUE	(F)LQQQQFPQQQPPQQHQFPQQ(Q)	1				7.42022	1		830.078	2487.21	3	0.007411	2.978			51888.4	160	179	0		180614_thermo_ChSp_B3_25.1136.1136.3 File:"180614_thermo_ChSp_B3_25.raw", NativeID:"controllerType=0 controllerNumber=1 scan=1136" RTINSECONDS=725.8152
TRUE	TRUE	(F)LQQQQFPQQQPPQQHQFPQQ(Q)	1				7.34679	1		830.076	2487.21	3	0.002284	0.918	729.41		221562	160	179	0		180614_thermo_ChSp_B3_25.1145.1145.3 File:"180614_thermo_ChSp_B3_25.raw", NativeID:"controllerType=0 controllerNumber=1 scan=1145" RTINSECONDS=729.4103
TRUE	TRUE	(F)LQQQQFPQQQPPQQHQFPQQQ(L)	1	26.82	25	26.82	6.3098	2		872.762	2615.26	3	0.0005081	0.1942	721.61		34762.1	160	180	0		180614_thermo_ChSp_B3_25.1125.1125.3 File:"180614_thermo_ChSp_B3_25.raw", NativeID:"controllerType=0 controllerNumber=1 scan=1125" RTINSECONDS=721.6097
TRUE	TRUE	(F)LQQQQFPQQQPPQQHQFPQQQ(L)	0.98	27.17	25	26.54		2		872.764	2615.27	3	0.006367	2.434	719.394		28994.5	160	180	0		180614_thermo_ChSp_B3_25.1121.1121.3 File:"180614_thermo_ChSp_B3_25.raw", NativeID:"controllerType=0 controllerNumber=1 scan=1121"
TRUE	TRUE	(F)LQQQQFPQQQPPQQHQFPQQQLPQ(Q)	1				8.20066	1		985.507	2953.5	3	0.04018	13.6			20411.5	160	183	0		180605_chymo_ChSp_B3_25.1250.1250.3 File:"180605_chymo_ChSp_B3_25.raw", NativeID:"controllerType=0 controllerNumber=1 scan=1250" RTINSECONDS=1871.9584
TRUE	TRUE	(F)LQQQQFPQQQPPQQHQFPQQQLPQ(Q)	0.98				5.5376	1		985.506	2953.5	3	0.03889	13.16			18444.8	160	183	0		180605_chymo_ChSp_B3_25.1247.1247.3 File:"180605_chymo_ChSp_B3_25.raw", NativeID:"controllerType=0 controllerNumber=1 scan=1247" RTINSECONDS=1869.5596
TRUE	TRUE	(F)LQQQQFPQQQPPQQHQFPQQQLPQQQ(Q)	1				12.699	1		1070.88	3209.61	3	0.03772	11.75			7251.66	160	185	0		180605_chymo_ChSp_B3_25.1202.1202.3 File:"180605_chymo_ChSp_B3_25.raw", NativeID:"controllerType=0 controllerNumber=1 scan=1202" RTINSECONDS=1800.3591
TRUE	TRUE	(F)LQQQQFPQQQPPQQHQFPQQQLPQQQ(Q)	1				10.7447	1		1070.88	3209.62	3	0.03919	12.21			6464.08	160	185	0		180605_chymo_ChSp_B3_25.1204.1204.3 File:"180605_chymo_ChSp_B3_25.raw", NativeID:"controllerType=0 controllerNumber=1 scan=1204" RTINSECONDS=1802.478
TRUE	TRUE	(Q)LPQQQQIPQQQQIPQQPQQIPQQQQIPQQPKQ(F)	1	30.55	25	30.55	10.3188	2		957.012	3824.02	4	0.01041	2.722	852.161		17182.5	181	212	0		180614_thermo_ChSp_B3_25.1447.1447.4 File:"180614_thermo_ChSp_B3_25.raw", NativeID:"controllerType=0 controllerNumber=1 scan=1447" RTINSECONDS=852.1609
TRUE	TRUE	(Q)QIPQQQQIPQQPQQIPQQQQIPQQPKQ(F)	1				12.6778	1		1077.58	3229.71	3	0.01801	5.574			9312.88	186	212	0		180614_thermo_ChSp_B3_25.1325.1325.3 File:"180614_thermo_ChSp_B3_25.raw", NativeID:"controllerType=0 controllerNumber=1 scan=1325" RTINSECONDS=798.6998
TRUE	TRUE	(Q)IPQQQQIPQQPQQ(I)	1	43.79	25	0	2.88606	2		780.911	1559.81	2	0.001622	1.039	629.264		136927	187	199	0		180614_thermo_ChSp_B3_25.904.904.2 File:"180614_thermo_ChSp_B3_25.raw", NativeID:"controllerType=0 controllerNumber=1 scan=904" RTINSECONDS=629.2641
TRUE	TRUE	(Q)IPQQQQIPQQPQQ(I)	1	41.16	25	0	2.4318	2		780.911	1559.81	2	0.001988	1.274	633.518		162460	187	199	0		180614_thermo_ChSp_B3_25.915.915.2 File:"180614_thermo_ChSp_B3_25.raw", NativeID:"controllerType=0 controllerNumber=1 scan=915" RTINSECONDS=633.5183
TRUE	TRUE	(Q)QIPQQPQQIPQQQQIPQQPKQ(F)	1				6.19382	1		836.782	2507.32	3	-3.5e-05	-0.01395			56346.9	192	212	0		180614_thermo_ChSp_B3_25.1146.1146.3 File:"180614_thermo_ChSp_B3_25.raw", NativeID:"controllerType=0 controllerNumber=1 scan=1146" RTINSECONDS=729.6449
TRUE	TRUE	(Q)IPQQPQQIPQQQQIPQQPKQ(F)	1	24.44	25	24.44	5.45593	2		794.096	2379.27	3	-0.0006399	-0.2689	710.905		13289.6	193	212	0		180614_thermo_ChSp_B3_25.1099.1099.3 File:"180614_thermo_ChSp_B3_25.raw", NativeID:"controllerType=0 controllerNumber=1 scan=1099" RTINSECONDS=710.9047
TRUE	TRUE	(Q)FPQQQFPQQQFPQQ(Q)	1				11.0044	1		888.43	1774.84	2	0.001609	0.906			14121.4	213	226	0	CS-Omega-B3|AWK59777.1	180614_thermo_ChSp_B3_25.1674.1674.2 File:"180614_thermo_ChSp_B3_25.raw", NativeID:"controllerType=0 controllerNumber=1 scan=1674" RTINSECONDS=961.4753
TRUE	TRUE	(Q)FPQQQFPQQQFPQQ(Q)	1				8.69897	1		888.429	1774.84	2	2.206e-05	0.01242	965.025		26044.6	213	226	0	CS-Omega-B3|AWK59777.1	180614_thermo_ChSp_B3_25.1682.1682.2 File:"180614_thermo_ChSp_B3_25.raw", NativeID:"controllerType=0 controllerNumber=1 scan=1682" RTINSECONDS=965.0249
TRUE	TRUE	(Q)FPQQQFPQQQFPQQ(Q)	1				6.40894	1		888.432	1774.85	2	0.006492	3.656			24266.6	213	226	0	CS-Omega-B3|AWK59777.1	180614_thermo_ChSp_B3_25.1608.1608.2 File:"180614_thermo_ChSp_B3_25.raw", NativeID:"controllerType=0 controllerNumber=1 scan=1608" RTINSECONDS=934.3586
TRUE	TRUE	(Q)FPQQQFPQQQFPQQ(Q)	1				5.95861	1		888.43	1774.85	2	0.002585	1.456			14945.3	213	226	0	CS-Omega-B3|AWK59777.1	180614_thermo_ChSp_B3_25.1597.1597.2 File:"180614_thermo_ChSp_B3_25.raw", NativeID:"controllerType=0 controllerNumber=1 scan=1597" RTINSECONDS=930.445
TRUE	TRUE	(Q)FPQQQFPQQQFPQQQFPQQ(E)	1				12.5528	1		802.055	2403.14	3	0.002266	0.9426	1047.8		19679.8	213	231	0	CS-Omega-B3|AWK59777.1,CS-Omega-D4	180614_thermo_ChSp_B3_25.1821.1821.3 File:"180614_thermo_ChSp_B3_25.raw", NativeID:"controllerType=0 controllerNumber=1 scan=1821" RTINSECONDS=1047.7979
TRUE	TRUE	(Q)FPQQQFPQQQFPQQQFPQQ(E)	1				12.3872	1		802.055	2403.14	3	0.003181	1.323	1074.56		21305.6	213	231	0	CS-Omega-B3|AWK59777.1,CS-Omega-D4	180614_thermo_ChSp_B3_25.1854.1854.3 File:"180614_thermo_ChSp_B3_25.raw", NativeID:"controllerType=0 controllerNumber=1 scan=1854" RTINSECONDS=1074.5643
TRUE	TRUE	(Q)FPQQQFPQQQFPQQQFPQQ(E)	1				9.52288	1		802.056	2403.14	3	0.004645	1.932	1076.62		17662.7	213	231	0	CS-Omega-B3|AWK59777.1,CS-Omega-D4	180614_thermo_ChSp_B3_25.1856.1856.3 File:"180614_thermo_ChSp_B3_25.raw", NativeID:"controllerType=0 controllerNumber=1 scan=1856" RTINSECONDS=1076.6248
TRUE	TRUE	(Q)FPQQQFPQQQFPQQQFPQQ(E)	1				8.56864	1		802.055	2403.14	3	0.003547	1.475	1045.83		18478.3	213	231	0	CS-Omega-B3|AWK59777.1,CS-Omega-D4	180614_thermo_ChSp_B3_25.1819.1819.3 File:"180614_thermo_ChSp_B3_25.raw", NativeID:"controllerType=0 controllerNumber=1 scan=1819" RTINSECONDS=1045.8284
TRUE	TRUE	(Q)QFPQQQFPQQEFPQQQQFPQQQ(I)	1				8.82391	1		930.443	2788.31	3	0.006832	2.449	1067.53		21116.2	222	243	0	CS-Omega-B3|AWK59777.1	180614_thermo_ChSp_B3_25.1845.1845.3 File:"180614_thermo_ChSp_B3_25.raw", NativeID:"controllerType=0 controllerNumber=1 scan=1845" RTINSECONDS=1067.5275
TRUE	TRUE	(Q)QFPQQQFPQQEFPQQQQFPQQQ(I)	1				7.46852	1		930.442	2788.31	3	0.005551	1.99	1070.14		21221.8	222	243	0	CS-Omega-B3|AWK59777.1	180614_thermo_ChSp_B3_25.1849.1849.3 File:"180614_thermo_ChSp_B3_25.raw", NativeID:"controllerType=0 controllerNumber=1 scan=1849" RTINSECONDS=1070.1366
TRUE	TRUE	(Q)FPQQEFPQQQQFPQQQ(I)	1	49.87	25	0		2		678.322	2031.94	3	0.0006171	0.3035	950.267		32199.3	228	243	0		180614_thermo_ChSp_B3_25.1648.1648.3 File:"180614_thermo_ChSp_B3_25.raw", NativeID:"controllerType=0 controllerNumber=1 scan=1648"
TRUE	TRUE	(Q)QEFPQQQQFPQQQ(I)	1				6.95861	1		830.894	1659.77	2	0.01002	6.032			12935	231	243	0		180614_thermo_ChSp_B3_25.1314.1314.2 File:"180614_thermo_ChSp_B3_25.raw", NativeID:"controllerType=0 controllerNumber=1 scan=1314" RTINSECONDS=794.3419
TRUE	TRUE	(Q)EFPQQQQFPQQQ(I)	1				4.95861	1		766.861	1531.71	2	0.001602	1.045	816.357		88655.9	232	243	0	CS-Omega-B3|AWK59777.1	180614_thermo_ChSp_B3_25.1361.1361.2 File:"180614_thermo_ChSp_B3_25.raw", NativeID:"controllerType=0 controllerNumber=1 scan=1361" RTINSECONDS=816.3567
TRUE	TRUE	(E)FPQQQQFPQQQ(I)	1	31.71	25	0	5.42022	2		702.34	1402.66	2	0.001356	0.9661	751.315		23855.7	233	243	0	CS-Omega-B3|AWK59777.1,CS-Omega-D4	180614_thermo_ChSp_B3_25.1208.1208.2 File:"180614_thermo_ChSp_B3_25.raw", NativeID:"controllerType=0 controllerNumber=1 scan=1208" RTINSECONDS=751.3146
TRUE	TRUE	(Q)IAQQPQQLPQQQ(Q)	1				7.56864	1		703.873	1405.73	2	0.0004821	0.3427	567.904		153357	244	255	0		180614_thermo_ChSp_B3_25.759.759.2 File:"180614_thermo_ChSp_B3_25.raw", NativeID:"controllerType=0 controllerNumber=1 scan=759" RTINSECONDS=567.9035
TRUE	TRUE	(Q)IAQQPQQLPQQQQ(I)	1	34.41	25	34.41	3.01773	2		767.903	1533.79	2	0.0002321	0.1512	569.146		16743.9	244	256	0		180614_thermo_ChSp_B3_25.764.764.2 File:"180614_thermo_ChSp_B3_25.raw", NativeID:"controllerType=0 controllerNumber=1 scan=764" RTINSECONDS=569.1459
TRUE	TRUE	(Q)IAQQPQQLPQQQQIPQQPQ(L)	0.97	26.78	25	26.78		2		742.727	2225.16	3	0.002823	1.268	754.231		30841.7	244	262	0		180614_thermo_ChSp_B3_25.1214.1214.3 File:"180614_thermo_ChSp_B3_25.raw", NativeID:"controllerType=0 controllerNumber=1 scan=1214"
TRUE	TRUE	(Q)FPQQQFPQQQQLPQQ(Q)	1				5.13077	1		935.467	1868.92	2	0.003114	1.665	907.488		15525.9	281	295	0	CS-Omega-D4	180614_thermo_ChSp_B3_25.1553.1553.2 File:"180614_thermo_ChSp_B3_25.raw", NativeID:"controllerType=0 controllerNumber=1 scan=1553" RTINSECONDS=907.4881
TRUE	TRUE	(Q)QFPQQQQFPQQQEFPQQQ(F)	1				7.46852	1		763.697	2288.07	3	0.007682	3.356	952.943		77103.3	320	337	0	CS-Omega-B3|AWK59777.1	180614_thermo_ChSp_B3_25.1653.1653.3 File:"180614_thermo_ChSp_B3_25.raw", NativeID:"controllerType=0 controllerNumber=1 scan=1653" RTINSECONDS=952.9427
TRUE	TRUE	(Q)QFPQQQQFPQQQEFPQQQFPQQQ(F)	1				15	1		973.13	2916.37	3	0.008902	3.051	1048.12		20902.7	320	342	0	CS-Omega-B3|AWK59777.1	180614_thermo_ChSp_B3_25.1822.1822.3 File:"180614_thermo_ChSp_B3_25.raw", NativeID:"controllerType=0 controllerNumber=1 scan=1822" RTINSECONDS=1048.1185
TRUE	TRUE	(Q)QFPQQQQFPQQQEFPQQQFPQQQ(F)	1				11.7959	1		973.129	2916.36	3	0.00652	2.235	1063.49		21902.5	320	342	0	CS-Omega-B3|AWK59777.1	180614_thermo_ChSp_B3_25.1841.1841.3 File:"180614_thermo_ChSp_B3_25.raw", NativeID:"controllerType=0 controllerNumber=1 scan=1841" RTINSECONDS=1063.4853
TRUE	TRUE	(Q)QQFPQQQEFPQQQFPQQQ(F)	1				9.08619	1		763.697	2288.07	3	0.009149	3.997	949.057		78170	325	342	0	CS-Omega-B3|AWK59777.1	180614_thermo_ChSp_B3_25.1644.1644.3 File:"180614_thermo_ChSp_B3_25.raw", NativeID:"controllerType=0 controllerNumber=1 scan=1644" RTINSECONDS=949.0568
TRUE	TRUE	(Q)QFPQQQEFPQQQFPQQQF(H)	1				14.6198	1		770.041	2307.1	3	0.02932	12.7	2483.79		23843.1	326	343	0	CS-Omega-B3|AWK59777.1	180605_chymo_ChSp_B3_25.1669.1669.3 File:"180605_chymo_ChSp_B3_25.raw", NativeID:"controllerType=0 controllerNumber=1 scan=1669" RTINSECONDS=2483.7915
TRUE	TRUE	(Q)QFPQQQEFPQQQFPQQQF(H)	1				14.3565	1		770.041	2307.1	3	0.03078	13.34	2485.92		29276.2	326	343	0	CS-Omega-B3|AWK59777.1	180605_chymo_ChSp_B3_25.1671.1671.3 File:"180605_chymo_ChSp_B3_25.raw", NativeID:"controllerType=0 controllerNumber=1 scan=1671" RTINSECONDS=2485.9153
TRUE	TRUE	(Q)QFPQQQEFPQQQFPQQQF(H)	1				5.30103	1		1154.56	2307.1	2	0.03171	13.74	2510.01		3004.36	326	343	0	CS-Omega-B3|AWK59777.1	180605_chymo_ChSp_B3_25.1686.1686.2 File:"180605_chymo_ChSp_B3_25.raw", NativeID:"controllerType=0 controllerNumber=1 scan=1686" RTINSECONDS=2510.0067
TRUE	TRUE	(Q)QFPQQQEFPQQQFPQQQF(H)	0.97				4.0655	1		1154.56	2307.1	2	0.03098	13.42			1598.51	326	343	0	CS-Omega-B3|AWK59777.1	180605_chymo_ChSp_B3_25.1684.1684.2 File:"180605_chymo_ChSp_B3_25.raw", NativeID:"controllerType=0 controllerNumber=1 scan=1684" RTINSECONDS=2507.8892
TRUE	TRUE	(Q)FPQQQEFPQQQFPQQQ(F)	1	33.34	25	0	8.3098	2		1016.98	2031.95	2	0.005146	2.531	958.463		10199.6	327	342	0	CS-Omega-B3|AWK59777.1	180614_thermo_ChSp_B3_25.1668.1668.2 File:"180614_thermo_ChSp_B3_25.raw", NativeID:"controllerType=0 controllerNumber=1 scan=1668" RTINSECONDS=958.4628
TRUE	TRUE	(Q)FPQQQEFPQQQFPQQQ(F)	1	42.33	25	0	3.02228	2		1016.98	2031.95	2	0.002338	1.15	926.21		10260.9	327	342	0	CS-Omega-B3|AWK59777.1	180614_thermo_ChSp_B3_25.1586.1586.2 File:"180614_thermo_ChSp_B3_25.raw", NativeID:"controllerType=0 controllerNumber=1 scan=1586" RTINSECONDS=926.2102
TRUE	TRUE	(Q)FPQQQEFPQQQFPQQQ(F)	0.99	32.84	25	0		2		678.322	2031.94	3	0.0008001	0.3935	930.758		58465.1	327	342	0	CS-Omega-B3|AWK59777.1	180614_thermo_ChSp_B3_25.1598.1598.3 File:"180614_thermo_ChSp_B3_25.raw", NativeID:"controllerType=0 controllerNumber=1 scan=1598"
TRUE	TRUE	(Q)QEFPQQQFPQQQ(F)	1				4.95861	1		766.861	1531.71	2	0.002212	1.443	780.799		232419	331	342	0		180614_thermo_ChSp_B3_25.1276.1276.2 File:"180614_thermo_ChSp_B3_25.raw", NativeID:"controllerType=0 controllerNumber=1 scan=1276" RTINSECONDS=780.7985
TRUE	TRUE	(Q)QEFPQQQFPQQQ(F)	0.99				4.76955	1		766.861	1531.71	2	0.002456	1.602	784.887		254969	331	342	0		180614_thermo_ChSp_B3_25.1287.1287.2 File:"180614_thermo_ChSp_B3_25.raw", NativeID:"controllerType=0 controllerNumber=1 scan=1287" RTINSECONDS=784.8874
TRUE	TRUE	(Q)FHQQQLPQQQ(F)	1	51.55	25	49.41	7.14267	2		641.321	1280.63	2	0.0009241	0.721	503.504		144088	343	352	0	CS-Omega-B3|AWK59777.1	180614_thermo_ChSp_B3_25.611.611.2 File:"180614_thermo_ChSp_B3_25.raw", NativeID:"controllerType=0 controllerNumber=1 scan=611" RTINSECONDS=503.5045
TRUE	TRUE	(Q)FHQQQLPQQQ(F)	1	43.88	25	43.88	4.05552	2		641.321	1280.63	2	0.00129	1.007	499.57		93154.6	343	352	0	CS-Omega-B3|AWK59777.1	180614_thermo_ChSp_B3_25.601.601.2 File:"180614_thermo_ChSp_B3_25.raw", NativeID:"controllerType=0 controllerNumber=1 scan=601" RTINSECONDS=499.5703
TRUE	TRUE	(Q)FHQQQLPQQQFPQ(Q)	1				7.63827	1		827.412	1652.81	2	0.002764	1.671			47070.8	343	355	0	CS-Omega-B3|AWK59777.1	180614_thermo_ChSp_B3_25.1211.1211.2 File:"180614_thermo_ChSp_B3_25.raw", NativeID:"controllerType=0 controllerNumber=1 scan=1211" RTINSECONDS=753.4105
TRUE	TRUE	(Q)FHQQQLPQQQFPQQ(Q)	1				9.03152	1		891.44	1780.87	2	0.001171	0.6572			213107	343	356	0	CS-Omega-B3|AWK59777.1	180614_thermo_ChSp_B3_25.1134.1134.2 File:"180614_thermo_ChSp_B3_25.raw", NativeID:"controllerType=0 controllerNumber=1 scan=1134" RTINSECONDS=725.3338
TRUE	TRUE	(Q)FHQQQLPQQQFPQQQ(F)	1	58.52	25	57.54	6.35655	2		955.471	1908.93	2	0.003118	1.633	717.959		22024.1	343	357	0	CS-Omega-B3|AWK59777.1	180614_thermo_ChSp_B3_25.1116.1116.2 File:"180614_thermo_ChSp_B3_25.raw", NativeID:"controllerType=0 controllerNumber=1 scan=1116" RTINSECONDS=717.9592
TRUE	TRUE	(Q)FHQQQLPQQQFPQQQ(F)	1	50.16	25	41.93	5.65758	2		955.471	1908.93	2	0.004828	2.528	714.354		24754.5	343	357	0	CS-Omega-B3|AWK59777.1	180614_thermo_ChSp_B3_25.1107.1107.2 File:"180614_thermo_ChSp_B3_25.raw", NativeID:"controllerType=0 controllerNumber=1 scan=1107" RTINSECONDS=714.3545
TRUE	TRUE	(Q)FHQQQLPQQQFPQQQFPQ(Q)	1				8.08619	1		761.376	2281.11	3	0.004213	1.846			38309.3	343	360	0	CS-Omega-B3|AWK59777.1	180614_thermo_ChSp_B3_25.1538.1538.3 File:"180614_thermo_ChSp_B3_25.raw", NativeID:"controllerType=0 controllerNumber=1 scan=1538" RTINSECONDS=899.3384
TRUE	TRUE	(Q)FHQQQLPQQQFPQQQFPQ(Q)	1				7.52288	1		761.376	2281.11	3	0.003299	1.446	901.39		85781.3	343	360	0	CS-Omega-B3|AWK59777.1	180614_thermo_ChSp_B3_25.1541.1541.3 File:"180614_thermo_ChSp_B3_25.raw", NativeID:"controllerType=0 controllerNumber=1 scan=1541" RTINSECONDS=901.3898
TRUE	TRUE	(Q)FHQQQLPQQQFPQQQFPQQ(Q)	1				10.5376	1		804.062	2409.16	3	0.002072	0.8597	871.17		106981	343	361	0	CS-Omega-B3|AWK59777.1	180614_thermo_ChSp_B3_25.1486.1486.3 File:"180614_thermo_ChSp_B3_25.raw", NativeID:"controllerType=0 controllerNumber=1 scan=1486" RTINSECONDS=871.1703
TRUE	TRUE	(Q)FHQQQLPQQQFPQQQFPQQ(Q)	1				8.284	1		804.062	2409.16	3	0.001523	0.6319	868.772		68672.6	343	361	0	CS-Omega-B3|AWK59777.1	180614_thermo_ChSp_B3_25.1482.1482.3 File:"180614_thermo_ChSp_B3_25.raw", NativeID:"controllerType=0 controllerNumber=1 scan=1482" RTINSECONDS=868.7719
TRUE	TRUE	(Q)FHQQQLPQQQFPQQQFPQQQFPQQ(Q)	1				9.5376	1		1013.49	3037.46	3	0.001641	0.5401			8699.25	343	366	0	CS-Omega-B3|AWK59777.1	180614_thermo_ChSp_B3_25.1705.1705.3 File:"180614_thermo_ChSp_B3_25.raw", NativeID:"controllerType=0 controllerNumber=1 scan=1705" RTINSECONDS=976.8579
TRUE	TRUE	(Q)FHQQQLPQQQFPQQQFPQQQFPQQ(Q)	1				7.92082	1		1013.49	3037.46	3	0.004204	1.384			7343.03	343	366	0	CS-Omega-B3|AWK59777.1	180614_thermo_ChSp_B3_25.1698.1698.3 File:"180614_thermo_ChSp_B3_25.raw", NativeID:"controllerType=0 controllerNumber=1 scan=1698" RTINSECONDS=973.4538
TRUE	TRUE	(F)HQQQLPQQQFPQQQFPQQQFPQ(Q)	1				7.52288	1		921.796	2762.37	3	0.03391	12.27			4732.35	344	365	0	CS-Omega-B3|AWK59777.1	180605_chymo_ChSp_B3_25.1440.1440.3 File:"180605_chymo_ChSp_B3_25.raw", NativeID:"controllerType=0 controllerNumber=1 scan=1440" RTINSECONDS=2121.9937
TRUE	TRUE	(F)HQQQLPQQQFPQQQFPQQQFPQQQ(Q)	1				13.3468	1		1007.17	3018.49	3	0.03805	12.6			18071.8	344	367	0	CS-Omega-B3|AWK59777.1	180605_chymo_ChSp_B3_25.1369.1369.3 File:"180605_chymo_ChSp_B3_25.raw", NativeID:"controllerType=0 controllerNumber=1 scan=1369" RTINSECONDS=2022.5358
TRUE	TRUE	(F)HQQQLPQQQFPQQQFPQQQFPQQQ(Q)	1				12.6778	1		1007.17	3018.48	3	0.03494	11.57			9988.53	344	367	0	CS-Omega-B3|AWK59777.1	180605_chymo_ChSp_B3_25.1366.1366.3 File:"180605_chymo_ChSp_B3_25.raw", NativeID:"controllerType=0 controllerNumber=1 scan=1366" RTINSECONDS=2020.0957
TRUE	TRUE	(F)HQQQLPQQQFPQQQFPQQQFPQQQQFPQQQQL(T)	1	34.12	25	31.68	14.7447	2		1005.01	4016	4	0.05585	13.9	2428.22		36345.2	344	375	0	CS-Omega-B3|AWK59777.1	180605_chymo_ChSp_B3_25.1625.1625.4 File:"180605_chymo_ChSp_B3_25.raw", NativeID:"controllerType=0 controllerNumber=1 scan=1625" RTINSECONDS=2428.2151
TRUE	TRUE	(F)HQQQLPQQQFPQQQFPQQQFPQQQQFPQQQQL(T)	1	29.88	25	29.88	11.1024	2		1005.01	4016	4	0.0539	13.42	2453.95		28651.4	344	375	0	CS-Omega-B3|AWK59777.1	180605_chymo_ChSp_B3_25.1650.1650.4 File:"180605_chymo_ChSp_B3_25.raw", NativeID:"controllerType=0 controllerNumber=1 scan=1650" RTINSECONDS=2453.9541
TRUE	TRUE	(F)HQQQLPQQQFPQQQFPQQQFPQQQQFPQQQQL(T)	1	25.09	25	25.09	10.5376	2		1005.01	4016	4	0.05317	13.24	2426.09		22445.6	344	375	0	CS-Omega-B3|AWK59777.1	180605_chymo_ChSp_B3_25.1623.1623.4 File:"180605_chymo_ChSp_B3_25.raw", NativeID:"controllerType=0 controllerNumber=1 scan=1623" RTINSECONDS=2426.0919
TRUE	TRUE	(Q)QQFPQQQFPQQQFPQQQQFPQQQQL(T)	1				14.6021	1		1053.19	3156.56	3	0.03935	12.46			8251.94	351	375	0	CS-Omega-B3|AWK59777.1	180605_chymo_ChSp_B3_25.1688.1688.3 File:"180605_chymo_ChSp_B3_25.raw", NativeID:"controllerType=0 controllerNumber=1 scan=1688" RTINSECONDS=2512.1328
TRUE	TRUE	(Q)QQFPQQQQFPQQQQL(T)	0.98				4.22185	1		950.981	1899.95	2	0.02454	12.91			3377.88	361	375	0	CS-Omega-B3|AWK59777.1	180605_chymo_ChSp_B3_25.1316.1316.2 File:"180605_chymo_ChSp_B3_25.raw", NativeID:"controllerType=0 controllerNumber=1 scan=1316" RTINSECONDS=1967.0763
TRUE	TRUE	(Q)FPQQQQFPQQQQL(T)	1				7.88606	1		822.921	1643.83	2	0.02076	12.62	2061.22		3932.86	363	375	0	CS-Omega-B3|AWK59777.1	180605_chymo_ChSp_B3_25.1403.1403.2 File:"180605_chymo_ChSp_B3_25.raw", NativeID:"controllerType=0 controllerNumber=1 scan=1403" RTINSECONDS=2061.2185
TRUE	TRUE	(Q)FPQQQQFPQQQQL(T)	1				6.76955	1		822.92	1643.83	2	0.02003	12.18	2058.8		3602.03	363	375	0	CS-Omega-B3|AWK59777.1	180605_chymo_ChSp_B3_25.1400.1400.2 File:"180605_chymo_ChSp_B3_25.raw", NativeID:"controllerType=0 controllerNumber=1 scan=1400" RTINSECONDS=2058.7994
TRUE	TRUE	(Q)QFPQQQQL(T)	0.99				4.82391	1		508.768	1015.52	2	0.01228	12.08	1532.61		61916.1	368	375	0	CS-Omega-B3|AWK59777.1	180605_chymo_ChSp_B3_25.1007.1007.2 File:"180605_chymo_ChSp_B3_25.raw", NativeID:"controllerType=0 controllerNumber=1 scan=1007" RTINSECONDS=1532.6081
TRUE	TRUE	(Q)LTQQQFPRPQ(Q)	1				6.07058	1		621.834	1241.65	2	0.000814	0.655			132382	375	384	0	CS-Omega-B3|AWK59777.1	180614_thermo_ChSp_B3_25.871.871.2 File:"180614_thermo_ChSp_B3_25.raw", NativeID:"controllerType=0 controllerNumber=1 scan=871" RTINSECONDS=615.0206
TRUE	TRUE	(Q)LTQQQFPRPQ(Q)	0.98				4.13077	1		621.834	1241.65	2	0.001669	1.343			186328	375	384	0	CS-Omega-B3|AWK59777.1	180614_thermo_ChSp_B3_25.879.879.2 File:"180614_thermo_ChSp_B3_25.raw", NativeID:"controllerType=0 controllerNumber=1 scan=879" RTINSECONDS=618.5928
TRUE	TRUE	(Q)LTQQQFPRPQQSPEQ(Q)	1				10.7447	1		906.457	1810.9	2	0.002796	1.543			10496.3	375	389	0		180614_thermo_ChSp_B3_25.962.962.2 File:"180614_thermo_ChSp_B3_25.raw", NativeID:"controllerType=0 controllerNumber=1 scan=962" RTINSECONDS=651.5933
TRUE	TRUE	(Q)LTQQQFPRPQQSPEQ(Q)	1				7.31876	1		906.458	1810.9	2	0.004261	2.352			11624.5	375	389	0		180614_thermo_ChSp_B3_25.955.955.2 File:"180614_thermo_ChSp_B3_25.raw", NativeID:"controllerType=0 controllerNumber=1 scan=955" RTINSECONDS=648.3909
TRUE	TRUE	(Q)LTQQQFPRPQQSPEQQ(Q)	1				9.82391	1		970.486	1938.96	2	0.001325	0.683			17877.2	375	390	0		180614_thermo_ChSp_B3_25.950.950.2 File:"180614_thermo_ChSp_B3_25.raw", NativeID:"controllerType=0 controllerNumber=1 scan=950" RTINSECONDS=646.9027
TRUE	TRUE	(Q)LTQQQFPRPQQSPEQQ(Q)	1				8.50864	1		970.486	1938.96	2	0.00279	1.438			14295.4	375	390	0		180614_thermo_ChSp_B3_25.946.946.2 File:"180614_thermo_ChSp_B3_25.raw", NativeID:"controllerType=0 controllerNumber=1 scan=946" RTINSECONDS=644.5109
TRUE	TRUE	(Q)LTQQQFPRPQQSPEQQQFPQQQ(F)	1	42.44	25	26.35	10.1938	2		899.445	2695.31	3	0.003807	1.412	803.615		621412	375	396	0		180614_thermo_ChSp_B3_25.1334.1334.3 File:"180614_thermo_ChSp_B3_25.raw", NativeID:"controllerType=0 controllerNumber=1 scan=1334" RTINSECONDS=803.6154
TRUE	TRUE	(Q)LTQQQFPRPQQSPEQQQFPQQQ(F)	1	41.02	25	23.64	10	2		899.445	2695.31	3	0.003441	1.276	772.323		253754	375	396	0		180614_thermo_ChSp_B3_25.1254.1254.3 File:"180614_thermo_ChSp_B3_25.raw", NativeID:"controllerType=0 controllerNumber=1 scan=1254" RTINSECONDS=772.3226
TRUE	TRUE	(Q)LTQQQFPRPQQSPEQQQFPQQQ(F)	1	43.89	25	26	8.76955	2		899.446	2695.32	3	0.004356	1.616	800.734		1096090	375	396	0		180614_thermo_ChSp_B3_25.1328.1328.3 File:"180614_thermo_ChSp_B3_25.raw", NativeID:"controllerType=0 controllerNumber=1 scan=1328" RTINSECONDS=800.7343
TRUE	TRUE	(Q)LTQQQFPRPQQSPEQQQFPQQQ(F)	1	47.97	25	37.82	7.92082	2		899.444	2695.31	3	-3.894e-05	-0.01444	768.808		30928.7	375	396	0		180614_thermo_ChSp_B3_25.1246.1246.3 File:"180614_thermo_ChSp_B3_25.raw", NativeID:"controllerType=0 controllerNumber=1 scan=1246" RTINSECONDS=768.8082
TRUE	TRUE	(Q)LTQQQFPRPQQSPEQQQFPQQQF(P)	0.97				4.85387	1		948.467	2842.38	3	-0.000141	-0.04959			10373.4	375	397	0		180614_thermo_ChSp_B3_25.1659.1659.3 File:"180614_thermo_ChSp_B3_25.raw", NativeID:"controllerType=0 controllerNumber=1 scan=1659" RTINSECONDS=954.7011
TRUE	TRUE	(L)TQQQFPRPQQSPEQQQFPQQQF(P)	1				8.74473	1		1365.67	2729.33	2	0.03569	13.07			3056.12	376	397	0		180605_chymo_ChSp_B3_25.1341.1341.2 File:"180605_chymo_ChSp_B3_25.raw", NativeID:"controllerType=0 controllerNumber=1 scan=1341" RTINSECONDS=1991.3046
TRUE	TRUE	(Q)FPRPQQSPEQQQFPQQQ(F)	1	70.13	25	43.38	12.6021	2		1049.51	2097.01	2	0.00606	2.888	705.089		41881.5	380	396	0		180614_thermo_ChSp_B3_25.1083.1083.2 File:"180614_thermo_ChSp_B3_25.raw", NativeID:"controllerType=0 controllerNumber=1 scan=1083" RTINSECONDS=705.0895
TRUE	TRUE	(Q)FPRPQQSPEQQQFPQQQ(F)	1	51.37	25	28.1	8.85387	2		1049.51	2097.01	2	0.004594	2.19	708.631		74615.3	380	396	0		180614_thermo_ChSp_B3_25.1091.1091.2 File:"180614_thermo_ChSp_B3_25.raw", NativeID:"controllerType=0 controllerNumber=1 scan=1091" RTINSECONDS=708.6315
TRUE	TRUE	(Q)FPRPQQSPEQQQFPQQQ(F)	1	63.69	25	34.22	8.08092	2		700.009	2097	3	0.001835	0.8747	704.841		119740	380	396	0		180614_thermo_ChSp_B3_25.1082.1082.3 File:"180614_thermo_ChSp_B3_25.raw", NativeID:"controllerType=0 controllerNumber=1 scan=1082" RTINSECONDS=704.8414
TRUE	TRUE	(Q)FPRPQQSPEQQQFPQQQ(F)	1	47.01	25	25.91	6.55284	2		700.008	2097	3	0.0003711	0.1769	701.911		65123.2	380	396	0		180614_thermo_ChSp_B3_25.1076.1076.3 File:"180614_thermo_ChSp_B3_25.raw", NativeID:"controllerType=0 controllerNumber=1 scan=1076" RTINSECONDS=701.9109
TRUE	TRUE	(Q)QSPEQQQFPQQQ(F)	1				5.01773	1		736.843	1471.67	2	0.001624	1.103	573.019		87254.7	385	396	0		180614_thermo_ChSp_B3_25.774.774.2 File:"180614_thermo_ChSp_B3_25.raw", NativeID:"controllerType=0 controllerNumber=1 scan=774" RTINSECONDS=573.0195
TRUE	TRUE	(Q)QSPEQQQFPQQQ(F)	0.99				4.65758	1		736.843	1471.67	2	0.001746	1.186	568.133		74994.6	385	396	0		180614_thermo_ChSp_B3_25.760.760.2 File:"180614_thermo_ChSp_B3_25.raw", NativeID:"controllerType=0 controllerNumber=1 scan=760" RTINSECONDS=568.1333
TRUE	TRUE	(Q)QFPQQQFPQQPPQQFPQQQ(F)	0.99				5.79588	1		785.378	2353.11	3	-0.01259	-5.348	723.014		22807.4	391	409	0	CS-Omega-B3|AWK59777.1	180614_thermo_ChSp_B3_25.1130.1130.3 File:"180614_thermo_ChSp_B3_25.raw", NativeID:"controllerType=0 controllerNumber=1 scan=1130" RTINSECONDS=723.0136
TRUE	TRUE	(Q)SQEPSPYQQYPQQQPSGSD(V)	1				9.67778	1		1075.97	2149.92	2	0.004366	2.03			20929	419	437	0	CS-Omega-B3|AWK59777.1	180614_thermo_ChSp_B3_25.1007.1007.2 File:"180614_thermo_ChSp_B3_25.raw", NativeID:"controllerType=0 controllerNumber=1 scan=1007" RTINSECONDS=672.1025
TRUE	TRUE	(Q)SQEPSPYQQYPQQQPSGSD(V)	1				9.56864	1		1075.97	2149.92	2	0.004366	2.03			11545.5	419	437	0	CS-Omega-B3|AWK59777.1	180614_thermo_ChSp_B3_25.1020.1020.2 File:"180614_thermo_ChSp_B3_25.raw", NativeID:"controllerType=0 controllerNumber=1 scan=1020" RTINSECONDS=677.0562
TRUE	TRUE	(Q)SQEPSPYQQYPQQQPSGSD(V)	1				6.85387	1		717.647	2149.92	3	0.001119	0.5202			18449.1	419	437	0	CS-Omega-B3|AWK59777.1	180614_thermo_ChSp_B3_25.1013.1013.3 File:"180614_thermo_ChSp_B3_25.raw", NativeID:"controllerType=0 controllerNumber=1 scan=1013" RTINSECONDS=673.8631
TRUE	TRUE	(Y)QQYPQQQPSGSDVIS(I)	0.96				3.95861	1		831.403	1660.79	2	0.02189	13.17			5996.42	426	440	0	CS-Omega-B3|AWK59777.1	180605_chymo_ChSp_B3_25.849.849.2 File:"180605_chymo_ChSp_B3_25.raw", NativeID:"controllerType=0 controllerNumber=1 scan=849" RTINSECONDS=1322.754
TRUE	TRUE	(Y)QQYPQQQPSGSDVISISG(-)	1				6.07572	2		959.972	1917.93	2	0.0232	12.09			4563.88	426	443	0	CS-Omega-B3|AWK59777.1	180605_chymo_ChSp_B3_25.1226.1226.2 File:"180605_chymo_ChSp_B3_25.raw", NativeID:"controllerType=0 controllerNumber=1 scan=1226" RTINSECONDS=1839.118
TRUE	TRUE	(Y)QQYPQQQPSGSDVISISGL(-)	1	55.99	25	55.99	5.50864	2		1016.52	2031.02	2	0.02553	12.56	2538.68		9538.67	426	444	0	CS-Omega-B3|AWK59777.1	180605_chymo_ChSp_B3_25.1706.1706.2 File:"180605_chymo_ChSp_B3_25.raw", NativeID:"controllerType=0 controllerNumber=1 scan=1706" RTINSECONDS=2538.6774
TRUE	TRUE	(Y)QQYPQQQPSGSDVISISGL(-)	1	50.35	25	50.35	6.20761	2		1016.52	2031.02	2	0.02577	12.68	2540.8		21318.3	426	444	0	CS-Omega-B3|AWK59777.1	180605_chymo_ChSp_B3_25.1708.1708.2 File:"180605_chymo_ChSp_B3_25.raw", NativeID:"controllerType=0 controllerNumber=1 scan=1708" RTINSECONDS=2540.8025
TRUE	TRUE	(Y)QQYPQQQPSGSDVISISGL(-)	1	23.26	25	23.26	5.02228	2		678.012	2031.02	3	0.02381	11.72	2554.81		26484.5	426	444	0	CS-Omega-B3|AWK59777.1	180605_chymo_ChSp_B3_25.1725.1725.3 File:"180605_chymo_ChSp_B3_25.raw", NativeID:"controllerType=0 controllerNumber=1 scan=1725" RTINSECONDS=2554.8098

## Sheet: Spot 27
Valid	Assigned	Sequence	Prob	Mascot Ion score	Mascot Identity score	Mascot Delta Ion Score	X! Tandem	NTT	Modifications	Observed	Actual Mass	Charge	Delta Da	Delta PPM	Retention Time	Intensity	TIC	Start	Stop	# Other Proteins	Other Proteins	Spectrum ID
TRUE	TRUE	(P)FQQQPFQQPQ(Q)	1				5.48149	1		638.31	1274.6	2	0.0002621	0.2054	773.54		60710.9	0	0	0	CS-Omega-B3|AWK59777.1	180614_thermo_ChSp_B3_27.1037.1037.2 File:"180614_thermo_ChSp_B3_27.raw", NativeID:"controllerType=0 controllerNumber=1 scan=1037" RTINSECONDS=773.5402
TRUE	TRUE	(P)FQQQPFQQPQ(Q)	0.96				3.88606	1		638.309	1274.6	2	-0.001324	-1.038	681.584		25627.2	0	0	0	CS-Omega-B3|AWK59777.1	180614_thermo_ChSp_B3_27.848.848.2 File:"180614_thermo_ChSp_B3_27.raw", NativeID:"controllerType=0 controllerNumber=1 scan=848" RTINSECONDS=681.584
TRUE	TRUE	(P)FQQQPFQQPQQ(P)	1				6.92082	1		702.338	1402.66	2	-0.0008419	-0.5998	734.524		42493	0	0	0	CS-Omega-B3|AWK59777.1	180614_thermo_ChSp_B3_27.967.967.2 File:"180614_thermo_ChSp_B3_27.raw", NativeID:"controllerType=0 controllerNumber=1 scan=967" RTINSECONDS=734.524
TRUE	TRUE	(P)FQQQPFQQPQQ(P)	1				6.13077	1		702.339	1402.66	2	0.0007441	0.5301	759.502		51424.1	0	0	0	CS-Omega-B3|AWK59777.1	180614_thermo_ChSp_B3_27.1016.1016.2 File:"180614_thermo_ChSp_B3_27.raw", NativeID:"controllerType=0 controllerNumber=1 scan=1016" RTINSECONDS=759.502
TRUE	TRUE	(P)FQQQPFQQPQQ(P)	1				5.63827	1		702.339	1402.66	2	0.0007441	0.5301	762.609		55219.8	0	0	0	CS-Omega-B3|AWK59777.1	180614_thermo_ChSp_B3_27.1022.1022.2 File:"180614_thermo_ChSp_B3_27.raw", NativeID:"controllerType=0 controllerNumber=1 scan=1022" RTINSECONDS=762.6089
TRUE	TRUE	(F)QKPQQPIQQQQPIQQPQQPI(Q)	0.99				7.25181	1		794.106	2379.3	3	0.02921	12.27			9689.54	0	0	0		180605_chymo_ChSp_B3_27.1055.1055.3 File:"180605_chymo_ChSp_B3_27.raw", NativeID:"controllerType=0 controllerNumber=1 scan=1055" RTINSECONDS=1535.8179
TRUE	TRUE	(F)QKPQQPIQQQQPIQQPQQPI(Q)	0.99				6.67778	1		794.106	2379.3	3	0.03067	12.89			11494.2	0	0	0		180605_chymo_ChSp_B3_27.1057.1057.3 File:"180605_chymo_ChSp_B3_27.raw", NativeID:"controllerType=0 controllerNumber=1 scan=1057" RTINSECONDS=1537.9414
TRUE	TRUE	(L)SPRGKELHTPQEQFPQQQQFPQPQ(Q)	1				12.7959	1		954.155	2859.44	3	0.03686	12.89			18158.3	24	47	0		180605_chymo_ChSp_B3_27.1077.1077.3 File:"180605_chymo_ChSp_B3_27.raw", NativeID:"controllerType=0 controllerNumber=1 scan=1077" RTINSECONDS=1557.3783
TRUE	TRUE	(L)SPRGKELHTPQEQFPQQQQFPQPQ(Q)	1				10.1739	1		954.155	2859.44	3	0.03887	13.59			21399	24	47	0		180605_chymo_ChSp_B3_27.1079.1079.3 File:"180605_chymo_ChSp_B3_27.raw", NativeID:"controllerType=0 controllerNumber=1 scan=1079" RTINSECONDS=1559.4179
TRUE	TRUE	(L)SPRGKELHTPQEQFPQQQQFPQPQ(Q)	0.95				5.07572	1		715.868	2859.44	4	0.03569	12.48			39136	24	47	0		180605_chymo_ChSp_B3_27.1065.1065.4 File:"180605_chymo_ChSp_B3_27.raw", NativeID:"controllerType=0 controllerNumber=1 scan=1065" RTINSECONDS=1547.9115
TRUE	TRUE	(L)SPRGKELHTPQEQFPQQQQFPQPQ(Q)	0.95				4.56864	1		715.868	2859.44	4	0.03544	12.39			77365	24	47	0		180605_chymo_ChSp_B3_27.1067.1067.4 File:"180605_chymo_ChSp_B3_27.raw", NativeID:"controllerType=0 controllerNumber=1 scan=1067" RTINSECONDS=1550.0346
TRUE	TRUE	(E)LHTPQEQFPQQ(Q)	0.98				4.17393	1		676.833	1351.65	2	-0.0005619	-0.4154	602.485		62413.5	30	40	0	CS-Omega-B3|AWK59777.1	180614_thermo_ChSp_B3_27.702.702.2 File:"180614_thermo_ChSp_B3_27.raw", NativeID:"controllerType=0 controllerNumber=1 scan=702" RTINSECONDS=602.4855
TRUE	TRUE	(E)LHTPQEQFPQQQ(Q)	1				6.37675	1		740.863	1479.71	2	4.2e-05	0.02836			28295.4	30	41	0	CS-Omega-B3|AWK59777.1	180614_thermo_ChSp_B3_27.727.727.2 File:"180614_thermo_ChSp_B3_27.raw", NativeID:"controllerType=0 controllerNumber=1 scan=727" RTINSECONDS=613.5408
TRUE	TRUE	(E)LHTPQEQFPQQQ(Q)	1				6.46852	1		740.862	1479.71	2	-0.001911	-1.291			15465	30	41	0	CS-Omega-B3|AWK59777.1	180614_thermo_ChSp_B3_27.672.672.2 File:"180614_thermo_ChSp_B3_27.raw", NativeID:"controllerType=0 controllerNumber=1 scan=672" RTINSECONDS=585.649
TRUE	TRUE	(E)LHTPQEQFPQQQ(Q)	1				5.95861	1		740.862	1479.71	2	-0.001179	-0.7962			16887	30	41	0	CS-Omega-B3|AWK59777.1	180614_thermo_ChSp_B3_27.675.675.2 File:"180614_thermo_ChSp_B3_27.raw", NativeID:"controllerType=0 controllerNumber=1 scan=675" RTINSECONDS=587.9047
TRUE	TRUE	(E)LHTPQEQFPQQQQ(F)	1	48.51	25	48.51	7.31876	2		804.892	1607.77	2	-0.0005739	-0.3568	590.738		19368.4	30	42	0	CS-Omega-B3|AWK59777.1	180614_thermo_ChSp_B3_27.680.680.2 File:"180614_thermo_ChSp_B3_27.raw", NativeID:"controllerType=0 controllerNumber=1 scan=680" RTINSECONDS=590.7377
TRUE	TRUE	(E)LHTPQEQFPQQQQ(F)	1	56.65	25	56.65	7.27572	2		804.892	1607.77	2	0.0002801	0.1741	588.511		15618.9	30	42	0	CS-Omega-B3|AWK59777.1	180614_thermo_ChSp_B3_27.677.677.2 File:"180614_thermo_ChSp_B3_27.raw", NativeID:"controllerType=0 controllerNumber=1 scan=677" RTINSECONDS=588.511
TRUE	TRUE	(E)LHTPQEQFPQQQQFPQPQQ(F)	1	55.66	25	51.38	6.40894	2		778.714	2333.12	3	0.0006861	0.2939	836.792		26336	30	48	0	CS-Omega-B3|AWK59777.1	180614_thermo_ChSp_B3_27.1119.1119.3 File:"180614_thermo_ChSp_B3_27.raw", NativeID:"controllerType=0 controllerNumber=1 scan=1119" RTINSECONDS=836.7924
TRUE	TRUE	(E)LHTPQEQFPQQQQFPQPQQ(F)	1	32.8	25	30.9	4.40894	2		778.713	2333.12	3	-0.0009609	-0.4117	833.985		28967.2	30	48	0	CS-Omega-B3|AWK59777.1	180614_thermo_ChSp_B3_27.1114.1114.3 File:"180614_thermo_ChSp_B3_27.raw", NativeID:"controllerType=0 controllerNumber=1 scan=1114" RTINSECONDS=833.9847
TRUE	TRUE	(E)LHTPQEQFPQQQQFPQPQQFPQ(Q)	0.98				5.09152	1		902.774	2705.3	3	0.000513	0.1896			15001.2	30	51	0	CS-Omega-B3|AWK59777.1	180614_thermo_ChSp_B3_27.1337.1337.3 File:"180614_thermo_ChSp_B3_27.raw", NativeID:"controllerType=0 controllerNumber=1 scan=1337" RTINSECONDS=1001.6044
TRUE	TRUE	(E)LHTPQEQFPQQQQFPQPQQFPQQ(Q)	1				12.7447	1		945.461	2833.36	3	0.002764	0.9752	968.202		36235	30	52	0	CS-Omega-B3|AWK59777.1	180614_thermo_ChSp_B3_27.1303.1303.3 File:"180614_thermo_ChSp_B3_27.raw", NativeID:"controllerType=0 controllerNumber=1 scan=1303" RTINSECONDS=968.2023
TRUE	TRUE	(E)LHTPQEQFPQQQQFPQPQQFPQQ(Q)	1				10.2676	1		945.461	2833.36	3	0.002215	0.7815	970.33		49644.2	30	52	0	CS-Omega-B3|AWK59777.1	180614_thermo_ChSp_B3_27.1305.1305.3 File:"180614_thermo_ChSp_B3_27.raw", NativeID:"controllerType=0 controllerNumber=1 scan=1305" RTINSECONDS=970.3298
TRUE	TRUE	(E)LHTPQEQFPQQQQFPQPQQFPQQ(Q)	0.99				6.08092	1		945.46	2833.36	3	0.0009341	0.3295	995.908		20552	30	52	0	CS-Omega-B3|AWK59777.1	180614_thermo_ChSp_B3_27.1327.1327.3 File:"180614_thermo_ChSp_B3_27.raw", NativeID:"controllerType=0 controllerNumber=1 scan=1327" RTINSECONDS=995.9078
TRUE	TRUE	(E)LHTPQEQFPQQQQFPQPQQFPQQQIPQQH(Q)	0.98				9.52288	1		892.19	3564.73	4	0.002368	0.6641			11309.1	30	58	0	CS-Omega-B3|AWK59777.1	180614_thermo_ChSp_B3_27.1318.1318.4 File:"180614_thermo_ChSp_B3_27.raw", NativeID:"controllerType=0 controllerNumber=1 scan=1318" RTINSECONDS=984.7062
TRUE	TRUE	(L)HTPQEQFPQQQ(Q)	1				6.0655	1		684.33	1366.64	2	0.01786	13.06			40298.6	31	41	0	CS-Omega-B3|AWK59777.1	180605_chymo_ChSp_B3_27.581.581.2 File:"180605_chymo_ChSp_B3_27.raw", NativeID:"controllerType=0 controllerNumber=1 scan=581" RTINSECONDS=947.4094
TRUE	TRUE	(L)HTPQEQFPQQQ(Q)	0.96				4.31876	1		684.33	1366.64	2	0.01774	12.97			20180.2	31	41	0	CS-Omega-B3|AWK59777.1	180605_chymo_ChSp_B3_27.579.579.2 File:"180605_chymo_ChSp_B3_27.raw", NativeID:"controllerType=0 controllerNumber=1 scan=579" RTINSECONDS=945.2895
TRUE	TRUE	(L)HTPQEQFPQQQQFPQPQ(Q)	1				7.61979	1		1047.01	2092	2	0.02792	13.34			12821.5	31	47	0		180605_chymo_ChSp_B3_27.1144.1144.2 File:"180605_chymo_ChSp_B3_27.raw", NativeID:"controllerType=0 controllerNumber=1 scan=1144" RTINSECONDS=1629.5807
TRUE	TRUE	(L)HTPQEQFPQQQQFPQPQ(Q)	1				7.82391	1		698.341	2092	3	0.02571	12.28			38131.8	31	47	0		180605_chymo_ChSp_B3_27.1140.1140.3 File:"180605_chymo_ChSp_B3_27.raw", NativeID:"controllerType=0 controllerNumber=1 scan=1140" RTINSECONDS=1626.8541
TRUE	TRUE	(L)HTPQEQFPQQQQFPQPQ(Q)	0.99				7.13668	1		698.342	2092	3	0.02663	12.72			48196.3	31	47	0		180605_chymo_ChSp_B3_27.1143.1143.3 File:"180605_chymo_ChSp_B3_27.raw", NativeID:"controllerType=0 controllerNumber=1 scan=1143" RTINSECONDS=1629.2844
TRUE	TRUE	(Q)FPQQQQFPQ(P)	0.99				4.88606	1		574.28	1146.55	2	2.5e-05	0.02179			54024.9	37	45	0	CS-Omega-B3|AWK59777.1,CS-Omega-D4	180614_thermo_ChSp_B3_27.942.942.2 File:"180614_thermo_ChSp_B3_27.raw", NativeID:"controllerType=0 controllerNumber=1 scan=942" RTINSECONDS=725.0328
TRUE	TRUE	(Q)QFPQQQIPQQHQIPQQPQQFPQQQQF(L)	0.99				6.72125	1		1077.22	3228.63	3	0.0405	12.54			12582.6	48	73	0		180605_chymo_ChSp_B3_27.1638.1638.3 File:"180605_chymo_ChSp_B3_27.raw", NativeID:"controllerType=0 controllerNumber=1 scan=1638" RTINSECONDS=2173.5994
TRUE	TRUE	(Q)QFPQQQIPQQHQIPQQPQQFPQQQQF(L)	0.96				5.58503	1		808.162	3228.62	4	0.03444	10.66			8810.87	48	73	0		180605_chymo_ChSp_B3_27.1634.1634.4 File:"180605_chymo_ChSp_B3_27.raw", NativeID:"controllerType=0 controllerNumber=1 scan=1634" RTINSECONDS=2169.7275
TRUE	TRUE	(Q)QQIPQQHQIPQQPQQFPQQQQF(L)	1				8.82391	1		910.471	2728.39	3	0.04299	15.75			18006.7	52	73	0		180605_chymo_ChSp_B3_27.1376.1376.3 File:"180605_chymo_ChSp_B3_27.raw", NativeID:"controllerType=0 controllerNumber=1 scan=1376" RTINSECONDS=1897.7848
TRUE	TRUE	(Q)QQIPQQHQIPQQPQQFPQQQQF(L)	0.98				6.00877	1		910.471	2728.39	3	0.04519	16.56	1895.66		27462	52	73	0		180605_chymo_ChSp_B3_27.1374.1374.3 File:"180605_chymo_ChSp_B3_27.raw", NativeID:"controllerType=0 controllerNumber=1 scan=1374" RTINSECONDS=1895.6595
TRUE	TRUE	(Q)QIPQQHQIPQQPQQFPQQQQ(F)	1				8.48149	1		818.747	2453.22	3	0.0001961	0.07989	701.537		33876.6	53	72	0	CS-Omega-B3|AWK59777.1	180614_thermo_ChSp_B3_27.888.888.3 File:"180614_thermo_ChSp_B3_27.raw", NativeID:"controllerType=0 controllerNumber=1 scan=888" RTINSECONDS=701.537
TRUE	TRUE	(Q)QIPQQHQIPQQPQQFPQQQQ(F)	1				6.74473	1		818.748	2453.22	3	0.001294	0.5273	705.026		73475.2	53	72	0	CS-Omega-B3|AWK59777.1	180614_thermo_ChSp_B3_27.895.895.3 File:"180614_thermo_ChSp_B3_27.raw", NativeID:"controllerType=0 controllerNumber=1 scan=895" RTINSECONDS=705.0255
TRUE	TRUE	(Q)QHQIPQQPQQFPQQQQ(F)	1				7.67778	1		994.49	1986.97	2	-0.000575	-0.2892			5589.5	57	72	0	CS-Omega-B3|AWK59777.1	180614_thermo_ChSp_B3_27.724.724.2 File:"180614_thermo_ChSp_B3_27.raw", NativeID:"controllerType=0 controllerNumber=1 scan=724" RTINSECONDS=611.4716
TRUE	TRUE	(Q)QHQIPQQPQQFPQQQQ(F)	1				6.85387	1		663.329	1986.97	3	-0.0008919	-0.4487	596.261		34797.3	57	72	0	CS-Omega-B3|AWK59777.1	180614_thermo_ChSp_B3_27.690.690.3 File:"180614_thermo_ChSp_B3_27.raw", NativeID:"controllerType=0 controllerNumber=1 scan=690" RTINSECONDS=596.2606
TRUE	TRUE	(Q)QHQIPQQPQQFPQQQQF(L)	0.98				5.92082	1		712.361	2134.06	3	0.02794	13.08	1748.07		35514.5	57	73	0		180605_chymo_ChSp_B3_27.1269.1269.3 File:"180605_chymo_ChSp_B3_27.raw", NativeID:"controllerType=0 controllerNumber=1 scan=1269" RTINSECONDS=1748.0659
TRUE	TRUE	(Q)QHQIPQQPQQFPQQQQF(L)	0.96				5.34679	1		712.362	2134.06	3	0.0294	13.77	1737.87		66209.1	57	73	0		180605_chymo_ChSp_B3_27.1260.1260.3 File:"180605_chymo_ChSp_B3_27.raw", NativeID:"controllerType=0 controllerNumber=1 scan=1260" RTINSECONDS=1737.8723
TRUE	TRUE	(Q)QHQIPQQPQQFPQQQQF(L)	0.96				4.22185	1		1068.04	2134.06	2	0.02905	13.61	1726.74		11528.1	57	73	0		180605_chymo_ChSp_B3_27.1253.1253.2 File:"180605_chymo_ChSp_B3_27.raw", NativeID:"controllerType=0 controllerNumber=1 scan=1253" RTINSECONDS=1726.7366
TRUE	TRUE	(Q)HQIPQQPQQFPQQQQ(F)	1				7.22915	1		930.462	1858.91	2	0.00175	0.9409			43350	58	72	0	CS-Omega-B3|AWK59777.1	180614_thermo_ChSp_B3_27.659.659.2 File:"180614_thermo_ChSp_B3_27.raw", NativeID:"controllerType=0 controllerNumber=1 scan=659" RTINSECONDS=580.55
TRUE	TRUE	(Q)HQIPQQPQQFPQQQQ(F)	1				6.30103	1		930.462	1858.91	2	0.000652	0.3506			33503.8	58	72	0	CS-Omega-B3|AWK59777.1	180614_thermo_ChSp_B3_27.665.665.2 File:"180614_thermo_ChSp_B3_27.raw", NativeID:"controllerType=0 controllerNumber=1 scan=665" RTINSECONDS=583.631
TRUE	TRUE	(H)QIPQQPQQFPQQQQ(F)	1				11.4685	1		861.932	1721.85	2	0.000348	0.202			16199.9	59	72	0	CS-Omega-B3|AWK59777.1,CS-Omega-D4	180614_thermo_ChSp_B3_27.829.829.2 File:"180614_thermo_ChSp_B3_27.raw", NativeID:"controllerType=0 controllerNumber=1 scan=829" RTINSECONDS=666.3136
TRUE	TRUE	(H)QIPQQPQQFPQQQQ(F)	1				9.10791	1		861.932	1721.85	2	-0.000385	-0.2235			15704.3	59	72	0	CS-Omega-B3|AWK59777.1,CS-Omega-D4	180614_thermo_ChSp_B3_27.876.876.2 File:"180614_thermo_ChSp_B3_27.raw", NativeID:"controllerType=0 controllerNumber=1 scan=876" RTINSECONDS=696.6461
TRUE	TRUE	(H)QIPQQPQQFPQQQQ(F)	1				8.65758	1		861.932	1721.85	2	0.00108	0.6269			24257.5	59	72	0	CS-Omega-B3|AWK59777.1,CS-Omega-D4	180614_thermo_ChSp_B3_27.863.863.2 File:"180614_thermo_ChSp_B3_27.raw", NativeID:"controllerType=0 controllerNumber=1 scan=863" RTINSECONDS=691.5548
TRUE	TRUE	(H)QIPQQPQQFPQQQQF(L)	1				8.40894	1		935.478	1868.94	2	0.02399	12.83			19216.2	59	73	0		180605_chymo_ChSp_B3_27.1423.1423.2 File:"180605_chymo_ChSp_B3_27.raw", NativeID:"controllerType=0 controllerNumber=1 scan=1423" RTINSECONDS=1952.6194
TRUE	TRUE	(Q)QFPQQQQF(L)	0.98				4.82391	1		525.76	1049.51	2	0.01315	12.52			15184.8	66	73	0		180605_chymo_ChSp_B3_27.1126.1126.2 File:"180605_chymo_ChSp_B3_27.raw", NativeID:"controllerType=0 controllerNumber=1 scan=1126" RTINSECONDS=1606.0684
TRUE	TRUE	(Q)QFPQQQQF(L)	0.98				4.61979	1		525.761	1049.51	2	0.01437	13.68			17481.4	66	73	0		180605_chymo_ChSp_B3_27.1214.1214.2 File:"180605_chymo_ChSp_B3_27.raw", NativeID:"controllerType=0 controllerNumber=1 scan=1214" RTINSECONDS=1682.0474
TRUE	TRUE	(Q)QFPQQQQF(L)	0.96				4.36653	1		525.76	1049.51	2	0.01327	12.64			19831.5	66	73	0		180605_chymo_ChSp_B3_27.1212.1212.2 File:"180605_chymo_ChSp_B3_27.raw", NativeID:"controllerType=0 controllerNumber=1 scan=1212" RTINSECONDS=1679.9371
TRUE	TRUE	(F)LQQQQIPQQQIPQ(Q)	1				7.67778	1		788.936	1575.86	2	0.01952	12.38			8969.35	74	86	0	CS-Omega-B3|AWK59777.1	180605_chymo_ChSp_B3_27.1020.1020.2 File:"180605_chymo_ChSp_B3_27.raw", NativeID:"controllerType=0 controllerNumber=1 scan=1020" RTINSECONDS=1490.97
TRUE	TRUE	(F)LQQQQIPQQQIPQ(Q)	1				6.92082	1		788.926	1575.84	2	0.000717	0.4547			20391.5	74	86	0	CS-Omega-B3|AWK59777.1	180614_thermo_ChSp_B3_27.865.865.2 File:"180614_thermo_ChSp_B3_27.raw", NativeID:"controllerType=0 controllerNumber=1 scan=865" RTINSECONDS=692.1289
TRUE	TRUE	(F)LQQQQIPQQQIPQ(Q)	1				6.79588	1		788.936	1575.86	2	0.01927	12.22			19710.6	74	86	0	CS-Omega-B3|AWK59777.1	180605_chymo_ChSp_B3_27.1022.1022.2 File:"180605_chymo_ChSp_B3_27.raw", NativeID:"controllerType=0 controllerNumber=1 scan=1022" RTINSECONDS=1492.9227
TRUE	TRUE	(F)LQQQQIPQQQIPQ(Q)	0.97				3.88606	1		788.926	1575.84	2	-0.00026	-0.1649			48451.7	74	86	0	CS-Omega-B3|AWK59777.1	180614_thermo_ChSp_B3_27.873.873.2 File:"180614_thermo_ChSp_B3_27.raw", NativeID:"controllerType=0 controllerNumber=1 scan=873" RTINSECONDS=695.8968
TRUE	TRUE	(F)LQQQQIPQQQIPQQ(H)	1				7.30103	1		852.956	1703.9	2	0.000711	0.417			12748.5	74	87	0	CS-Omega-B3|AWK59777.1	180614_thermo_ChSp_B3_27.837.837.2 File:"180614_thermo_ChSp_B3_27.raw", NativeID:"controllerType=0 controllerNumber=1 scan=837" RTINSECONDS=671.4255
TRUE	TRUE	(F)LQQQQIPQQQIPQQH(Q)	1				11.0088	1		921.485	1840.96	2	0.001137	0.6173			110930	74	88	0	CS-Omega-B3|AWK59777.1	180614_thermo_ChSp_B3_27.726.726.2 File:"180614_thermo_ChSp_B3_27.raw", NativeID:"controllerType=0 controllerNumber=1 scan=726" RTINSECONDS=613.3069
TRUE	TRUE	(F)LQQQQIPQQQIPQQH(Q)	1				10.5528	1		921.496	1840.98	2	0.02311	12.55			46839.7	74	88	0	CS-Omega-B3|AWK59777.1	180605_chymo_ChSp_B3_27.847.847.2 File:"180605_chymo_ChSp_B3_27.raw", NativeID:"controllerType=0 controllerNumber=1 scan=847" RTINSECONDS=1279.7327
TRUE	TRUE	(F)LQQQQIPQQQIPQQH(Q)	1				9.35655	1		921.497	1840.98	2	0.02396	13.01			20495.2	74	88	0	CS-Omega-B3|AWK59777.1	180605_chymo_ChSp_B3_27.844.844.2 File:"180605_chymo_ChSp_B3_27.raw", NativeID:"controllerType=0 controllerNumber=1 scan=844" RTINSECONDS=1277.3615
TRUE	TRUE	(F)LQQQQIPQQQIPQQH(Q)	1				8.0655	1		921.485	1840.96	2	0.001381	0.7497			53299.4	74	88	0	CS-Omega-B3|AWK59777.1	180614_thermo_ChSp_B3_27.716.716.2 File:"180614_thermo_ChSp_B3_27.raw", NativeID:"controllerType=0 controllerNumber=1 scan=716" RTINSECONDS=609.051
TRUE	TRUE	(F)LQQQQIPQQQIPQQH(Q)	1				8.92082	1		614.666	1840.98	3	0.02255	12.24			41503.7	74	88	0	CS-Omega-B3|AWK59777.1	180605_chymo_ChSp_B3_27.843.843.3 File:"180605_chymo_ChSp_B3_27.raw", NativeID:"controllerType=0 controllerNumber=1 scan=843" RTINSECONDS=1277.0709
TRUE	TRUE	(F)LQQQQIPQQQIPQQH(Q)	1				7.06048	1		614.659	1840.95	3	0.000209	0.1135			104398	74	88	0	CS-Omega-B3|AWK59777.1	180614_thermo_ChSp_B3_27.715.715.3 File:"180614_thermo_ChSp_B3_27.raw", NativeID:"controllerType=0 controllerNumber=1 scan=715" RTINSECONDS=608.8072
TRUE	TRUE	(F)LQQQQIPQQQIPQQH(Q)	1				8.06048	1		614.666	1840.98	3	0.022	11.94			99053.9	74	88	0	CS-Omega-B3|AWK59777.1	180605_chymo_ChSp_B3_27.846.846.3 File:"180605_chymo_ChSp_B3_27.raw", NativeID:"controllerType=0 controllerNumber=1 scan=846" RTINSECONDS=1279.4831
TRUE	TRUE	(F)LQQQQIPQQQIPQQH(Q)	1				6.25181	1		614.659	1840.95	3	0.000209	0.1135			44551.2	74	88	0	CS-Omega-B3|AWK59777.1	180614_thermo_ChSp_B3_27.712.712.3 File:"180614_thermo_ChSp_B3_27.raw", NativeID:"controllerType=0 controllerNumber=1 scan=712" RTINSECONDS=606.6581
TRUE	TRUE	(F)LQQQQIPQQQIPQQHQIPQQPQ(Q)	1				10.6576	1		887.811	2660.41	3	0.03131	11.76			19364.5	74	95	0	CS-Omega-B3|AWK59777.1	180605_chymo_ChSp_B3_27.1109.1109.3 File:"180605_chymo_ChSp_B3_27.raw", NativeID:"controllerType=0 controllerNumber=1 scan=1109" RTINSECONDS=1588.8307
TRUE	TRUE	(F)LQQQQIPQQQIPQQHQIPQQPQ(Q)	1				10.4318	1		887.811	2660.41	3	0.03351	12.59			37694.6	74	95	0	CS-Omega-B3|AWK59777.1	180605_chymo_ChSp_B3_27.1111.1111.3 File:"180605_chymo_ChSp_B3_27.raw", NativeID:"controllerType=0 controllerNumber=1 scan=1111" RTINSECONDS=1590.9587
TRUE	TRUE	(F)LQQQQIPQQQIPQQHQIPQQPQ(Q)	1				6.76955	1		887.801	2660.38	3	0.002927	1.1			7864.67	74	95	0	CS-Omega-B3|AWK59777.1	180614_thermo_ChSp_B3_27.995.995.3 File:"180614_thermo_ChSp_B3_27.raw", NativeID:"controllerType=0 controllerNumber=1 scan=995" RTINSECONDS=746.4038
TRUE	TRUE	(F)LQQQQIPQQQIPQQHQIPQQPQQ(F)	1	44.17	25	44.17	6.69897	2		930.487	2788.44	3	0.002068	0.7414	743.957		20354.2	74	96	0	CS-Omega-B3|AWK59777.1	180614_thermo_ChSp_B3_27.991.991.3 File:"180614_thermo_ChSp_B3_27.raw", NativeID:"controllerType=0 controllerNumber=1 scan=991" RTINSECONDS=743.957
TRUE	TRUE	(L)QQQQIPQQQIPQQH(Q)	1				8.72125	1		864.954	1727.89	2	0.02298	13.29			8228.84	75	88	0		180605_chymo_ChSp_B3_27.725.725.2 File:"180605_chymo_ChSp_B3_27.raw", NativeID:"controllerType=0 controllerNumber=1 scan=725" RTINSECONDS=1122.1252
TRUE	TRUE	(L)QQQQIPQQQIPQQH(Q)	1				7.4437	1		864.954	1727.89	2	0.02261	13.08			6793.79	75	88	0		180605_chymo_ChSp_B3_27.728.728.2 File:"180605_chymo_ChSp_B3_27.raw", NativeID:"controllerType=0 controllerNumber=1 scan=728" RTINSECONDS=1124.4674
TRUE	TRUE	(Q)FPQQQQFPQQ(H)	1				5.58503	1		638.309	1274.6	2	-0.0002259	-0.1771	771.393		67147.9	102	111	0	CS-Omega-B3|AWK59777.1,CS-Omega-D4	180614_thermo_ChSp_B3_27.1034.1034.2 File:"180614_thermo_ChSp_B3_27.raw", NativeID:"controllerType=0 controllerNumber=1 scan=1034" RTINSECONDS=771.3935
TRUE	TRUE	(Q)FPQQQQFPQQ(H)	1				5.40894	1		638.31	1274.61	2	0.001362	1.068	800.42		34716	102	111	0	CS-Omega-B3|AWK59777.1,CS-Omega-D4	180614_thermo_ChSp_B3_27.1075.1075.2 File:"180614_thermo_ChSp_B3_27.raw", NativeID:"controllerType=0 controllerNumber=1 scan=1075" RTINSECONDS=800.4202
TRUE	TRUE	(Q)FPQQQQFPQQ(H)	1				5.23657	1		638.31	1274.6	2	0.0001401	0.1098	803.333		34442.6	102	111	0	CS-Omega-B3|AWK59777.1,CS-Omega-D4	180614_thermo_ChSp_B3_27.1080.1080.2 File:"180614_thermo_ChSp_B3_27.raw", NativeID:"controllerType=0 controllerNumber=1 scan=1080" RTINSECONDS=803.3331
TRUE	TRUE	(Q)FPQQQQFPQQ(H)	0.99				4.4318	1		638.31	1274.61	2	0.0005061	0.3967	743.068		48133.5	102	111	0	CS-Omega-B3|AWK59777.1,CS-Omega-D4	180614_thermo_ChSp_B3_27.988.988.2 File:"180614_thermo_ChSp_B3_27.raw", NativeID:"controllerType=0 controllerNumber=1 scan=988" RTINSECONDS=743.0677
TRUE	TRUE	(Q)FPQQQQFPQQ(H)	0.99				4.38722	1		638.309	1274.6	2	-0.0008359	-0.6553	684.756		30009.2	102	111	0	CS-Omega-B3|AWK59777.1,CS-Omega-D4	180614_thermo_ChSp_B3_27.854.854.2 File:"180614_thermo_ChSp_B3_27.raw", NativeID:"controllerType=0 controllerNumber=1 scan=854" RTINSECONDS=684.7556
TRUE	TRUE	(Q)FPQQQQFPQQ(H)	0.96				3.79588	1		638.31	1274.61	2	0.0009961	0.7808	746.152		42576.4	102	111	0	CS-Omega-B3|AWK59777.1,CS-Omega-D4	180614_thermo_ChSp_B3_27.994.994.2 File:"180614_thermo_ChSp_B3_27.raw", NativeID:"controllerType=0 controllerNumber=1 scan=994" RTINSECONDS=746.1519
TRUE	TRUE	(Q)QQFPQQQFPQQQLPQQEF(S)	1				7.67778	1		758.713	2273.12	3	0.03034	13.34			14484.4	117	134	0		180605_chymo_ChSp_B3_27.1791.1791.3 File:"180605_chymo_ChSp_B3_27.raw", NativeID:"controllerType=0 controllerNumber=1 scan=1791" RTINSECONDS=2381.3976
TRUE	TRUE	(Q)QFPQQQFPQQQLPQQE(F)	1				7.37675	1		999.988	1997.96	2	0.002384	1.193	910.894		13815.3	118	133	0		180614_thermo_ChSp_B3_27.1222.1222.2 File:"180614_thermo_ChSp_B3_27.raw", NativeID:"controllerType=0 controllerNumber=1 scan=1222" RTINSECONDS=910.894
TRUE	TRUE	(Q)QFPQQQFPQQQLPQQE(F)	0.99				4.67778	1		999.987	1997.96	2	-0.0005459	-0.2731	914.482		14197.9	118	133	0		180614_thermo_ChSp_B3_27.1230.1230.2 File:"180614_thermo_ChSp_B3_27.raw", NativeID:"controllerType=0 controllerNumber=1 scan=1230" RTINSECONDS=914.4822
TRUE	TRUE	(Q)QQFPQQQLPQQE(F)	0.99				4.69897	1		749.868	1497.72	2	6.206e-05	0.04141	697.229		17730.2	122	133	0		180614_thermo_ChSp_B3_27.878.878.2 File:"180614_thermo_ChSp_B3_27.raw", NativeID:"controllerType=0 controllerNumber=1 scan=878" RTINSECONDS=697.2292
TRUE	TRUE	(Q)QQFPQQQLPQQE(F)	0.98				4.0655	1		749.868	1497.72	2	0.0003061	0.2042	693.646		20174.6	122	133	0		180614_thermo_ChSp_B3_27.870.870.2 File:"180614_thermo_ChSp_B3_27.raw", NativeID:"controllerType=0 controllerNumber=1 scan=870" RTINSECONDS=693.6456
TRUE	TRUE	(Q)QQFPQQQLPQQEF(S)	1				6.04576	1		823.413	1644.81	2	0.02114	12.84			7094.71	122	134	0		180605_chymo_ChSp_B3_27.1571.1571.2 File:"180605_chymo_ChSp_B3_27.raw", NativeID:"controllerType=0 controllerNumber=1 scan=1571" RTINSECONDS=2083.3282
TRUE	TRUE	(Q)QQFPQQQLPQQEF(S)	0.99				5.61979	1		823.413	1644.81	2	0.02199	13.36			7543.2	122	134	0		180605_chymo_ChSp_B3_27.1574.1574.2 File:"180605_chymo_ChSp_B3_27.raw", NativeID:"controllerType=0 controllerNumber=1 scan=1574" RTINSECONDS=2085.7273
TRUE	TRUE	(Q)FPQQQLPQQE(F)	1	34.24	25	-3.62	4.284	2		621.809	1241.6	2	-0.001268	-1.02	659.043		23483.8	124	133	0		180614_thermo_ChSp_B3_27.819.819.2 File:"180614_thermo_ChSp_B3_27.raw", NativeID:"controllerType=0 controllerNumber=1 scan=819" RTINSECONDS=659.0433
TRUE	TRUE	(F)SQQQISQQPQQLPQ(Q)	1				6.92082	1		819.427	1636.84	2	0.0213	13.01			7042.29	135	148	0		180605_chymo_ChSp_B3_27.828.828.2 File:"180605_chymo_ChSp_B3_27.raw", NativeID:"controllerType=0 controllerNumber=1 scan=828" RTINSECONDS=1254.5433
TRUE	TRUE	(F)SQQQISQQPQQLPQ(Q)	0.96				4.23657	1		819.426	1636.84	2	0.02094	12.78			5509	135	148	0		180605_chymo_ChSp_B3_27.826.826.2 File:"180605_chymo_ChSp_B3_27.raw", NativeID:"controllerType=0 controllerNumber=1 scan=826" RTINSECONDS=1252.4335
TRUE	TRUE	(F)SQQQISQQPQQLPQQQQIPQQPQQF(L)	1	44.26	25	44.26	9.38722	2		996.849	2987.53	3	0.04061	13.59	1984.12		272332	135	159	0		180605_chymo_ChSp_B3_27.1456.1456.3 File:"180605_chymo_ChSp_B3_27.raw", NativeID:"controllerType=0 controllerNumber=1 scan=1456" RTINSECONDS=1984.1159
TRUE	TRUE	(F)SQQQISQQPQQLPQQQQIPQQPQQF(L)	1	35.22	25	35.22	9.16115	2		996.848	2987.52	3	0.03824	12.79	1981.88		70660.5	135	159	0		180605_chymo_ChSp_B3_27.1453.1453.3 File:"180605_chymo_ChSp_B3_27.raw", NativeID:"controllerType=0 controllerNumber=1 scan=1453" RTINSECONDS=1981.8757
TRUE	TRUE	(F)SQQQISQQPQQLPQQQQIPQQPQQF(L)	1	25.14	25	25.14	5.37675	2		747.886	2987.52	4	0.03133	10.48	1994.39		37890.3	135	159	0		180605_chymo_ChSp_B3_27.1479.1479.4 File:"180605_chymo_ChSp_B3_27.raw", NativeID:"controllerType=0 controllerNumber=1 scan=1479" RTINSECONDS=1994.3856
TRUE	TRUE	(F)SQQQISQQPQQLPQQQQIPQQPQQF(L)	0.98	19.63	25	19.63	2.76955	2		747.889	2987.52	4	0.03938	13.18	1997.8		46270	135	159	0		180605_chymo_ChSp_B3_27.1487.1487.4 File:"180605_chymo_ChSp_B3_27.raw", NativeID:"controllerType=0 controllerNumber=1 scan=1487" RTINSECONDS=1997.8044
TRUE	TRUE	(Q)ISQQPQQLPQQ(Q)	1				5.55284	1		647.841	1293.67	2	0.000217	0.1676			26064.9	139	149	0	CS-Omega-B3|AWK59777.1	180614_thermo_ChSp_B3_27.551.551.2 File:"180614_thermo_ChSp_B3_27.raw", NativeID:"controllerType=0 controllerNumber=1 scan=551" RTINSECONDS=527.1612
TRUE	TRUE	(Q)ISQQPQQLPQQQ(Q)	1				6.5376	1		711.871	1421.73	2	0.0004561	0.3206	523.063		102474	139	150	0	CS-Omega-B3|AWK59777.1	180614_thermo_ChSp_B3_27.541.541.2 File:"180614_thermo_ChSp_B3_27.raw", NativeID:"controllerType=0 controllerNumber=1 scan=541" RTINSECONDS=523.0632
TRUE	TRUE	(Q)ISQQPQQLPQQQQIPQQPQQ(F)	1	29.09	25	29.09	6.20761	2		1185.61	2369.21	2	0.005182	2.186	716.407		8034.89	139	158	0	CS-Omega-B3|AWK59777.1	180614_thermo_ChSp_B3_27.921.921.2 File:"180614_thermo_ChSp_B3_27.raw", NativeID:"controllerType=0 controllerNumber=1 scan=921" RTINSECONDS=716.4071
TRUE	TRUE	(Q)ISQQPQQLPQQQQIPQQPQQ(F)	1	42.26	25	41.7	2.58503	2		1185.61	2369.21	2	0.002984	1.259	713.352		6310.47	139	158	0	CS-Omega-B3|AWK59777.1	180614_thermo_ChSp_B3_27.915.915.2 File:"180614_thermo_ChSp_B3_27.raw", NativeID:"controllerType=0 controllerNumber=1 scan=915" RTINSECONDS=713.3523
TRUE	TRUE	(Q)ISQQPQQLPQQQQIPQQPQQ(F)	1	37.93	25	37.93	6.85387	2		790.745	2369.21	3	0.002423	1.022	708.72		84141.1	139	158	0	CS-Omega-B3|AWK59777.1	180614_thermo_ChSp_B3_27.903.903.3 File:"180614_thermo_ChSp_B3_27.raw", NativeID:"controllerType=0 controllerNumber=1 scan=903" RTINSECONDS=708.7199
TRUE	TRUE	(Q)ISQQPQQLPQQQQIPQQPQQ(F)	1	33.91	25	33.53	4.20761	2		790.744	2369.21	3	0.001874	0.7907	712.037		385591	139	158	0	CS-Omega-B3|AWK59777.1	180614_thermo_ChSp_B3_27.910.910.3 File:"180614_thermo_ChSp_B3_27.raw", NativeID:"controllerType=0 controllerNumber=1 scan=910" RTINSECONDS=712.0371
TRUE	TRUE	(Q)ISQQPQQLPQQQQIPQQPQQF(L)	1	33.4	25	33.4	8.79588	2		839.767	2516.28	3	0.001589	0.6313	913.163		268334	139	159	0	CS-Omega-B3|AWK59777.1	180614_thermo_ChSp_B3_27.1225.1225.3 File:"180614_thermo_ChSp_B3_27.raw", NativeID:"controllerType=0 controllerNumber=1 scan=1225" RTINSECONDS=913.1631
TRUE	TRUE	(Q)ISQQPQQLPQQQQIPQQPQQF(L)	1	28.19	25	28.19	7.92082	2		839.767	2516.28	3	0.001223	0.4859	909.339		43822	139	159	0	CS-Omega-B3|AWK59777.1	180614_thermo_ChSp_B3_27.1217.1217.3 File:"180614_thermo_ChSp_B3_27.raw", NativeID:"controllerType=0 controllerNumber=1 scan=1217" RTINSECONDS=909.3393
TRUE	TRUE	(Q)QLPQQQQIPQQPQQ(F)	1				5.3279	1		844.94	1687.86	2	2.8e-05	0.01658			9728.86	145	158	0	CS-Omega-B3|AWK59777.1	180614_thermo_ChSp_B3_27.765.765.2 File:"180614_thermo_ChSp_B3_27.raw", NativeID:"controllerType=0 controllerNumber=1 scan=765" RTINSECONDS=628.2786
TRUE	TRUE	(Q)QLPQQQQIPQQPQQF(L)	1				6.09152	1		918.486	1834.96	2	0.02404	13.09	1874.79		14653.8	145	159	0		180605_chymo_ChSp_B3_27.1355.1355.2 File:"180605_chymo_ChSp_B3_27.raw", NativeID:"controllerType=0 controllerNumber=1 scan=1355" RTINSECONDS=1874.7897
TRUE	TRUE	(Q)QLPQQQQIPQQPQQF(L)	0.96				5.22915	1		612.659	1834.96	3	0.02274	12.39	1882.66		26606.2	145	159	0		180605_chymo_ChSp_B3_27.1361.1361.3 File:"180605_chymo_ChSp_B3_27.raw", NativeID:"controllerType=0 controllerNumber=1 scan=1361" RTINSECONDS=1882.6563
TRUE	TRUE	(Q)IPQQQQIPQQPKQ(F)	1	60.63	25	0	5.95861	2		780.928	1559.84	2	-0.0005979	-0.3831	515.386		17592.6	146	158	0		180614_thermo_ChSp_B3_27.524.524.2 File:"180614_thermo_ChSp_B3_27.raw", NativeID:"controllerType=0 controllerNumber=1 scan=524" RTINSECONDS=515.3863
TRUE	TRUE	(Q)IPQQQQIPQQPKQ(F)	1	44.3	25	0	3.79588	2		780.928	1559.84	2	-0.0001099	-0.07044	520.775		9807.81	146	158	0		180614_thermo_ChSp_B3_27.538.538.2 File:"180614_thermo_ChSp_B3_27.raw", NativeID:"controllerType=0 controllerNumber=1 scan=538" RTINSECONDS=520.7754
TRUE	TRUE	(Q)LPQQQQIPQQPQQ(F)	1	55.5	25	0	3.04576	2		780.91	1559.81	2	0.0005221	0.3345	592.949		66779.8	146	158	0		180614_thermo_ChSp_B3_27.683.683.2 File:"180614_thermo_ChSp_B3_27.raw", NativeID:"controllerType=0 controllerNumber=1 scan=683" RTINSECONDS=592.9486
TRUE	TRUE	(Q)LPQQQQIPQQPQQ(F)	1	53.12	25	0	4.24413	2		780.911	1559.81	2	0.0006441	0.4126	590.431		25074	146	158	0		180614_thermo_ChSp_B3_27.679.679.2 File:"180614_thermo_ChSp_B3_27.raw", NativeID:"controllerType=0 controllerNumber=1 scan=679" RTINSECONDS=590.4307
TRUE	TRUE	(F)LQQQQFPQQQPPQ(Q)	1				10.0555	1		797.902	1593.79	2	-0.001233	-0.7731			16197.9	160	172	0		180614_thermo_ChSp_B3_27.749.749.2 File:"180614_thermo_ChSp_B3_27.raw", NativeID:"controllerType=0 controllerNumber=1 scan=749" RTINSECONDS=622.5108
TRUE	TRUE	(F)LQQQQFPQQQPPQ(Q)	1				8.85387	1		797.9	1593.79	2	-0.004162	-2.61	618.598		15151.8	160	172	0		180614_thermo_ChSp_B3_27.740.740.2 File:"180614_thermo_ChSp_B3_27.raw", NativeID:"controllerType=0 controllerNumber=1 scan=740" RTINSECONDS=618.5981
TRUE	TRUE	(F)LQQQQFPQQQPPQQ(H)	1				8.65758	1		861.932	1721.85	2	0.00047	0.2728			19430	160	173	0		180614_thermo_ChSp_B3_27.728.728.2 File:"180614_thermo_ChSp_B3_27.raw", NativeID:"controllerType=0 controllerNumber=1 scan=728" RTINSECONDS=613.8047
TRUE	TRUE	(F)LQQQQFPQQQPPQQ(H)	1				7.39794	1		861.932	1721.85	2	0.000592	0.3436			11719.9	160	173	0		180614_thermo_ChSp_B3_27.718.718.2 File:"180614_thermo_ChSp_B3_27.raw", NativeID:"controllerType=0 controllerNumber=1 scan=718" RTINSECONDS=609.6055
TRUE	TRUE	(F)LQQQQFPQQQPPQQH(Q)	1				11.1739	1		930.461	1858.91	2	0.000407	0.2188			60363.3	160	174	0		180614_thermo_ChSp_B3_27.607.607.2 File:"180614_thermo_ChSp_B3_27.raw", NativeID:"controllerType=0 controllerNumber=1 scan=607" RTINSECONDS=554.0706
TRUE	TRUE	(F)LQQQQFPQQQPPQQH(Q)	1				10.6383	1		930.461	1858.91	2	0.00053	0.285			18755.5	160	174	0		180614_thermo_ChSp_B3_27.599.599.2 File:"180614_thermo_ChSp_B3_27.raw", NativeID:"controllerType=0 controllerNumber=1 scan=599" RTINSECONDS=550.4046
TRUE	TRUE	(F)LQQQQFPQQQPPQQH(Q)	1				11.1249	1		930.474	1858.93	2	0.02568	13.8			50209.1	160	174	0		180605_chymo_ChSp_B3_27.709.709.2 File:"180605_chymo_ChSp_B3_27.raw", NativeID:"controllerType=0 controllerNumber=1 scan=709" RTINSECONDS=1108.7861
TRUE	TRUE	(F)LQQQQFPQQQPPQQH(Q)	1				8.22915	1		930.474	1858.93	2	0.02494	13.41			19691.1	160	174	0		180605_chymo_ChSp_B3_27.706.706.2 File:"180605_chymo_ChSp_B3_27.raw", NativeID:"controllerType=0 controllerNumber=1 scan=706" RTINSECONDS=1106.4162
TRUE	TRUE	(F)LQQQQFPQQQPPQQH(Q)	1				7.74473	1		620.643	1858.91	3	0.0003351	0.1801	550.726		46932	160	174	0		180614_thermo_ChSp_B3_27.600.600.3 File:"180614_thermo_ChSp_B3_27.raw", NativeID:"controllerType=0 controllerNumber=1 scan=600" RTINSECONDS=550.7259
TRUE	TRUE	(F)LQQQQFPQQQPPQQH(Q)	1				9.21467	1		620.651	1858.93	3	0.02359	12.68			157954	160	174	0		180605_chymo_ChSp_B3_27.711.711.3 File:"180605_chymo_ChSp_B3_27.raw", NativeID:"controllerType=0 controllerNumber=1 scan=711" RTINSECONDS=1110.8547
TRUE	TRUE	(F)LQQQQFPQQQPPQQH(Q)	1				6.95861	1		620.643	1858.91	3	-0.0003999	-0.215	554.327		127061	160	174	0		180614_thermo_ChSp_B3_27.608.608.3 File:"180614_thermo_ChSp_B3_27.raw", NativeID:"controllerType=0 controllerNumber=1 scan=608" RTINSECONDS=554.3269
TRUE	TRUE	(F)LQQQQFPQQQPPQQH(Q)	0.99				7.08092	1		620.651	1858.93	3	0.0245	13.17			72367.5	160	174	0		180605_chymo_ChSp_B3_27.708.708.3 File:"180605_chymo_ChSp_B3_27.raw", NativeID:"controllerType=0 controllerNumber=1 scan=708" RTINSECONDS=1108.5315
TRUE	TRUE	(F)LQQQQFPQQQPPQQHQ(F)	1	40.84	25	40.84	9.82391	2		994.492	1986.97	2	0.003086	1.552	555.434		13908.1	160	175	0		180614_thermo_ChSp_B3_27.612.612.2 File:"180614_thermo_ChSp_B3_27.raw", NativeID:"controllerType=0 controllerNumber=1 scan=612" RTINSECONDS=555.4344
TRUE	TRUE	(F)LQQQQFPQQQPPQQHQ(F)	1	37.03	25	37.03	9	2		663.33	1986.97	3	0.0007551	0.3798	551.34		54753.8	160	175	0		180614_thermo_ChSp_B3_27.602.602.3 File:"180614_thermo_ChSp_B3_27.raw", NativeID:"controllerType=0 controllerNumber=1 scan=602" RTINSECONDS=551.3404
TRUE	TRUE	(F)LQQQQFPQQQPPQQHQ(F)	1	46.89	25	46.89	8.76955	2		663.329	1986.97	3	-0.001075	-0.5407	555.136		46335.7	160	175	0		180614_thermo_ChSp_B3_27.611.611.3 File:"180614_thermo_ChSp_B3_27.raw", NativeID:"controllerType=0 controllerNumber=1 scan=611" RTINSECONDS=555.1361
TRUE	TRUE	(F)LQQQQFPQQQPPQQHQFPQ(Q)	1				10.699	1		787.399	2359.17	3	0.0275	11.65	1575.23		28402.8	160	178	0		180605_chymo_ChSp_B3_27.1099.1099.3 File:"180605_chymo_ChSp_B3_27.raw", NativeID:"controllerType=0 controllerNumber=1 scan=1099" RTINSECONDS=1575.2299
TRUE	TRUE	(F)LQQQQFPQQQPPQQHQFPQ(Q)	0.99				7.10791	1		787.399	2359.18	3	0.02933	12.43			17928.6	160	178	0		180605_chymo_ChSp_B3_27.1101.1101.3 File:"180605_chymo_ChSp_B3_27.raw", NativeID:"controllerType=0 controllerNumber=1 scan=1101" RTINSECONDS=1577.3352
TRUE	TRUE	(F)LQQQQFPQQQPPQQHQFPQQ(Q)	0.99				5.92082	1		830.077	2487.21	3	0.003932	1.58			64995.8	160	179	0		180614_thermo_ChSp_B3_27.932.932.3 File:"180614_thermo_ChSp_B3_27.raw", NativeID:"controllerType=0 controllerNumber=1 scan=932" RTINSECONDS=720.8993
TRUE	TRUE	(F)LQQQQFPQQQPPQQHQFPQQQLPQ(Q)	1				10.3372	1		985.506	2953.5	3	0.03871	13.1			14918.6	160	183	0		180605_chymo_ChSp_B3_27.1306.1306.3 File:"180605_chymo_ChSp_B3_27.raw", NativeID:"controllerType=0 controllerNumber=1 scan=1306" RTINSECONDS=1807.2895
TRUE	TRUE	(F)LQQQQFPQQQPPQQHQFPQQQLPQ(Q)	1				7.82391	1		985.506	2953.5	3	0.0367	12.42			14265.2	160	183	0		180605_chymo_ChSp_B3_27.1308.1308.3 File:"180605_chymo_ChSp_B3_27.raw", NativeID:"controllerType=0 controllerNumber=1 scan=1308" RTINSECONDS=1809.4096
TRUE	TRUE	(Q)QIPQQQQIPQQPQQ(I)	1				5.3279	1		844.94	1687.86	2	2.8e-05	0.01658			9728.86	186	199	0		180614_thermo_ChSp_B3_27.765.765.2 File:"180614_thermo_ChSp_B3_27.raw", NativeID:"controllerType=0 controllerNumber=1 scan=765" RTINSECONDS=628.2786
TRUE	TRUE	(Q)QIPQQQQIPQQPQQIPQQQQIPQQPKQ(F)	0.98				12.0315	1		808.432	3229.7	4	0.001088	0.3368			5563.51	186	212	0		180614_thermo_ChSp_B3_27.1069.1069.4 File:"180614_thermo_ChSp_B3_27.raw", NativeID:"controllerType=0 controllerNumber=1 scan=1069" RTINSECONDS=795.6417
TRUE	TRUE	(Q)IPQQQQIPQQPQQ(I)	1	55.5	25	0	3.04576	2		780.91	1559.81	2	0.0005221	0.3345	592.949		66779.8	187	199	0		180614_thermo_ChSp_B3_27.683.683.2 File:"180614_thermo_ChSp_B3_27.raw", NativeID:"controllerType=0 controllerNumber=1 scan=683" RTINSECONDS=592.9486
TRUE	TRUE	(Q)IPQQQQIPQQPQQ(I)	1	53.12	25	0	4.24413	2		780.911	1559.81	2	0.0006441	0.4126	590.431		25074	187	199	0		180614_thermo_ChSp_B3_27.679.679.2 File:"180614_thermo_ChSp_B3_27.raw", NativeID:"controllerType=0 controllerNumber=1 scan=679" RTINSECONDS=590.4307
TRUE	TRUE	(Q)QQIPQQPQQIPQQQQIPQQPKQ(F)	1				7.49485	1		879.468	2635.38	3	-0.000896	-0.3399			11435.6	191	212	0		180614_thermo_ChSp_B3_27.938.938.3 File:"180614_thermo_ChSp_B3_27.raw", NativeID:"controllerType=0 controllerNumber=1 scan=938" RTINSECONDS=722.6012
TRUE	TRUE	(Q)QQIPQQPQQIPQQQQIPQQPKQ(F)	0.99				5.5376	1		879.467	2635.38	3	-0.003459	-1.312			10143.2	191	212	0		180614_thermo_ChSp_B3_27.949.949.3 File:"180614_thermo_ChSp_B3_27.raw", NativeID:"controllerType=0 controllerNumber=1 scan=949" RTINSECONDS=727.0771
TRUE	TRUE	(Q)QIPQQPQQIPQQQQIPQQPKQ(F)	0.97				4.76955	1		836.782	2507.32	3	-0.000401	-0.1599			52441.7	192	212	0		180614_thermo_ChSp_B3_27.912.912.3 File:"180614_thermo_ChSp_B3_27.raw", NativeID:"controllerType=0 controllerNumber=1 scan=912" RTINSECONDS=712.491
TRUE	TRUE	(Q)FPQQQFPQQQFPQQ(Q)	1				11	1		888.429	1774.84	2	0.00051	0.2872			13364.9	213	226	0	CS-Omega-B3|AWK59777.1	180614_thermo_ChSp_B3_27.1273.1273.2 File:"180614_thermo_ChSp_B3_27.raw", NativeID:"controllerType=0 controllerNumber=1 scan=1273" RTINSECONDS=940.036
TRUE	TRUE	(Q)FPQQQFPQQQFPQQ(Q)	1				10.4815	1		888.429	1774.84	2	-0.000344	-0.1937			11295.8	213	226	0	CS-Omega-B3|AWK59777.1	180614_thermo_ChSp_B3_27.1279.1279.2 File:"180614_thermo_ChSp_B3_27.raw", NativeID:"controllerType=0 controllerNumber=1 scan=1279" RTINSECONDS=943.2959
TRUE	TRUE	(Q)FPQQQFPQQQFPQQ(Q)	1				8.284	1		888.429	1774.84	2	0.000754	0.4246			8692.49	213	226	0	CS-Omega-B3|AWK59777.1	180614_thermo_ChSp_B3_27.1219.1219.2 File:"180614_thermo_ChSp_B3_27.raw", NativeID:"controllerType=0 controllerNumber=1 scan=1219" RTINSECONDS=909.9409
TRUE	TRUE	(Q)FPQQQFPQQQFPQQ(Q)	1				7.65758	1		888.43	1774.84	2	0.001975	1.112			17735.6	213	226	0	CS-Omega-B3|AWK59777.1	180614_thermo_ChSp_B3_27.1227.1227.2 File:"180614_thermo_ChSp_B3_27.raw", NativeID:"controllerType=0 controllerNumber=1 scan=1227" RTINSECONDS=913.6343
TRUE	TRUE	(Q)QFPQQQFPQQEFPQQQQFPQQQ(I)	1				13.1024	1		930.441	2788.3	3	0.0009731	0.3489	1069.91		16359.6	222	243	0	CS-Omega-B3|AWK59777.1	180614_thermo_ChSp_B3_27.1401.1401.3 File:"180614_thermo_ChSp_B3_27.raw", NativeID:"controllerType=0 controllerNumber=1 scan=1401" RTINSECONDS=1069.9075
TRUE	TRUE	(Q)QFPQQQFPQQEFPQQQQFPQQQ(I)	1				12.6576	1		930.441	2788.3	3	-0.0001249	-0.04479	1073.83		13758.8	222	243	0	CS-Omega-B3|AWK59777.1	180614_thermo_ChSp_B3_27.1404.1404.3 File:"180614_thermo_ChSp_B3_27.raw", NativeID:"controllerType=0 controllerNumber=1 scan=1404" RTINSECONDS=1073.8264
TRUE	TRUE	(Q)IAQQPQQLPQQ(Q)	1				5.82391	1		639.844	1277.67	2	-0.000488	-0.3816			31521.1	244	254	0		180614_thermo_ChSp_B3_27.579.579.2 File:"180614_thermo_ChSp_B3_27.raw", NativeID:"controllerType=0 controllerNumber=1 scan=579" RTINSECONDS=540.6583
TRUE	TRUE	(Q)IAQQPQQLPQQ(Q)	0.98				4.14874	1		639.844	1277.67	2	-0.000244	-0.1908			28310.7	244	254	0		180614_thermo_ChSp_B3_27.572.572.2 File:"180614_thermo_ChSp_B3_27.raw", NativeID:"controllerType=0 controllerNumber=1 scan=572" RTINSECONDS=537.2807
TRUE	TRUE	(Q)IAQQPQQLPQQQ(Q)	1				8.82391	1		703.874	1405.73	2	0.0009701	0.6896	527.731		50455.6	244	255	0		180614_thermo_ChSp_B3_27.553.553.2 File:"180614_thermo_ChSp_B3_27.raw", NativeID:"controllerType=0 controllerNumber=1 scan=553" RTINSECONDS=527.7309
TRUE	TRUE	(Q)IAQQPQQLPQQQQIPQQPQ(L)	1	38.12	25	38.01	6.19382	2		1113.59	2225.16	2	0.003994	1.794	729.423		17977.9	244	262	0		180614_thermo_ChSp_B3_27.953.953.2 File:"180614_thermo_ChSp_B3_27.raw", NativeID:"controllerType=0 controllerNumber=1 scan=953" RTINSECONDS=729.4228
TRUE	TRUE	(Q)IAQQPQQLPQQQQIPQQPQ(L)	1	47.9	25	47.9	7.92082	2		742.727	2225.16	3	0.00264	1.186	729.201		1232370	244	262	0		180614_thermo_ChSp_B3_27.952.952.3 File:"180614_thermo_ChSp_B3_27.raw", NativeID:"controllerType=0 controllerNumber=1 scan=952" RTINSECONDS=729.2005
TRUE	TRUE	(Q)IAQQPQQLPQQQQIPQQPQ(L)	1	43.02	25	42.36	4.74473	2		742.726	2225.16	3	-0.0004739	-0.2129	724.79		246627	244	262	0		180614_thermo_ChSp_B3_27.941.941.3 File:"180614_thermo_ChSp_B3_27.raw", NativeID:"controllerType=0 controllerNumber=1 scan=941" RTINSECONDS=724.7898
TRUE	TRUE	(Q)LPQQQQIPQQPQ(L)	1	51.14	25	39.67	2.95861	2		716.881	1431.75	2	4.006e-05	0.02796	595.992		47336	251	262	0	CS-Omega-B3|AWK59777.1	180614_thermo_ChSp_B3_27.689.689.2 File:"180614_thermo_ChSp_B3_27.raw", NativeID:"controllerType=0 controllerNumber=1 scan=689" RTINSECONDS=595.9923
TRUE	TRUE	(Q)LPQQQQIPQQPQ(L)	1	27.17	25	26.14	3.69897	2		716.881	1431.75	2	0.00114	0.7957	593.502		22338.7	251	262	0	CS-Omega-B3|AWK59777.1	180614_thermo_ChSp_B3_27.685.685.2 File:"180614_thermo_ChSp_B3_27.raw", NativeID:"controllerType=0 controllerNumber=1 scan=685" RTINSECONDS=593.5022
TRUE	TRUE	(Q)LFPQQQQFPQQQSPQQQQFPQQ(Q)	1				7.69897	1		905.11	2712.31	3	0.002159	0.7957			11624.4	263	284	0		180614_thermo_ChSp_B3_27.1300.1300.3 File:"180614_thermo_ChSp_B3_27.raw", NativeID:"controllerType=0 controllerNumber=1 scan=1300" RTINSECONDS=965.7831
TRUE	TRUE	(Q)LFPQQQQFPQQQSPQQQQFPQQ(Q)	1				6.69897	1		905.11	2712.31	3	0.002526	0.931			10038.9	263	284	0		180614_thermo_ChSp_B3_27.1297.1297.3 File:"180614_thermo_ChSp_B3_27.raw", NativeID:"controllerType=0 controllerNumber=1 scan=1297" RTINSECONDS=963.3597
TRUE	TRUE	(Q)QQFPQQQEFPQQQFPQQQ(F)	1				9.20761	1		763.696	2288.07	3	0.004022	1.757	933.227		39841.4	325	342	0	CS-Omega-B3|AWK59777.1	180614_thermo_ChSp_B3_27.1264.1264.3 File:"180614_thermo_ChSp_B3_27.raw", NativeID:"controllerType=0 controllerNumber=1 scan=1264" RTINSECONDS=933.2268
TRUE	TRUE	(Q)QQFPQQQEFPQQQFPQQQ(F)	1				8.20761	1		763.697	2288.07	3	0.00695	3.036	940.334		44639.1	325	342	0	CS-Omega-B3|AWK59777.1	180614_thermo_ChSp_B3_27.1274.1274.3 File:"180614_thermo_ChSp_B3_27.raw", NativeID:"controllerType=0 controllerNumber=1 scan=1274" RTINSECONDS=940.3344
TRUE	TRUE	(Q)QFPQQQEFPQQQ(F)	1				5.21467	1		766.86	1531.71	2	0.0001361	0.08877	775.751		21477	326	337	0		180614_thermo_ChSp_B3_27.1040.1040.2 File:"180614_thermo_ChSp_B3_27.raw", NativeID:"controllerType=0 controllerNumber=1 scan=1040" RTINSECONDS=775.7512
TRUE	TRUE	(Q)QFPQQQEFPQQQFPQQQ(F)	0.99				6.1549	1		721.009	2160	3	0.0008541	0.3952	940.961		41571.7	326	342	0	CS-Omega-B3|AWK59777.1	180614_thermo_ChSp_B3_27.1276.1276.3 File:"180614_thermo_ChSp_B3_27.raw", NativeID:"controllerType=0 controllerNumber=1 scan=1276" RTINSECONDS=940.9614
TRUE	TRUE	(Q)QFPQQQEFPQQQFPQQQF(H)	1				12.585	1		770.04	2307.1	3	0.02858	12.38			12769.9	326	343	0		180605_chymo_ChSp_B3_27.1858.1858.3 File:"180605_chymo_ChSp_B3_27.raw", NativeID:"controllerType=0 controllerNumber=1 scan=1858" RTINSECONDS=2472.262
TRUE	TRUE	(Q)QFPQQQEFPQQQFPQQQF(H)	1				9.00436	1		770.041	2307.1	3	0.03005	13.02			10448.1	326	343	0		180605_chymo_ChSp_B3_27.1856.1856.3 File:"180605_chymo_ChSp_B3_27.raw", NativeID:"controllerType=0 controllerNumber=1 scan=1856" RTINSECONDS=2470.1437
TRUE	TRUE	(Q)FPQQQEFPQQQ(F)	1	30.99	25	-0.56	6.01323	2		702.832	1403.65	2	0.002584	1.84	788.624		36184.2	327	337	0		180614_thermo_ChSp_B3_27.1060.1060.2 File:"180614_thermo_ChSp_B3_27.raw", NativeID:"controllerType=0 controllerNumber=1 scan=1060" RTINSECONDS=788.6236
TRUE	TRUE	(Q)FPQQQEFPQQQ(F)	1	28	25	-2.15	5.03621	2		702.832	1403.65	2	0.00295	2.1	790.975		37816.5	327	337	0		180614_thermo_ChSp_B3_27.1063.1063.2 File:"180614_thermo_ChSp_B3_27.raw", NativeID:"controllerType=0 controllerNumber=1 scan=1063" RTINSECONDS=790.9753
TRUE	TRUE	(Q)FPQQQEFPQQQFPQQQ(F)	1	48.07	25	0	6.85387	2		1016.98	2031.95	2	0.00185	0.91	917.805		12229	327	342	0	CS-Omega-B3|AWK59777.1	180614_thermo_ChSp_B3_27.1237.1237.2 File:"180614_thermo_ChSp_B3_27.raw", NativeID:"controllerType=0 controllerNumber=1 scan=1237" RTINSECONDS=917.8052
TRUE	TRUE	(Q)FPQQQEFPQQQFPQQQ(F)	1	42.83	25	0	2.46852	2		1016.98	2031.95	2	0.00185	0.91	914.799		11398.1	327	342	0	CS-Omega-B3|AWK59777.1	180614_thermo_ChSp_B3_27.1231.1231.2 File:"180614_thermo_ChSp_B3_27.raw", NativeID:"controllerType=0 controllerNumber=1 scan=1231" RTINSECONDS=914.799
TRUE	TRUE	(Q)QQEFPQQQFPQQQ(F)	1				8.30103	1		830.894	1659.77	2	0.008187	4.93			12128.5	330	342	0		180614_thermo_ChSp_B3_27.1013.1013.2 File:"180614_thermo_ChSp_B3_27.raw", NativeID:"controllerType=0 controllerNumber=1 scan=1013" RTINSECONDS=757.2487
TRUE	TRUE	(Q)QEFPQQQFPQQQ(F)	1				5.33724	1		766.861	1531.71	2	0.001236	0.8065	749.317		59723.4	331	342	0		180614_thermo_ChSp_B3_27.1000.1000.2 File:"180614_thermo_ChSp_B3_27.raw", NativeID:"controllerType=0 controllerNumber=1 scan=1000" RTINSECONDS=749.3168
TRUE	TRUE	(Q)FHQQQLPQ(Q)	0.99				5.95861	1		513.262	1024.51	2	-0.000162	-0.158			37021.1	343	350	0	CS-Omega-B3|AWK59777.1	180614_thermo_ChSp_B3_27.466.466.2 File:"180614_thermo_ChSp_B3_27.raw", NativeID:"controllerType=0 controllerNumber=1 scan=466" RTINSECONDS=478.664
TRUE	TRUE	(Q)FHQQQLPQQQ(F)	1	44.05	25	43.96	7.40894	2		641.321	1280.63	2	0.0003141	0.245	464.669		65450.2	343	352	0	CS-Omega-B3|AWK59777.1	180614_thermo_ChSp_B3_27.436.436.2 File:"180614_thermo_ChSp_B3_27.raw", NativeID:"controllerType=0 controllerNumber=1 scan=436" RTINSECONDS=464.6687
TRUE	TRUE	(Q)FHQQQLPQQQ(F)	1	48.34	25	48.34	3.95861	2		641.32	1280.63	2	-0.0002959	-0.2309	462.599		44449.1	343	352	0	CS-Omega-B3|AWK59777.1	180614_thermo_ChSp_B3_27.434.434.2 File:"180614_thermo_ChSp_B3_27.raw", NativeID:"controllerType=0 controllerNumber=1 scan=434" RTINSECONDS=462.5993
TRUE	TRUE	(Q)FHQQQLPQQQFPQQ(Q)	1				9.79588	1		891.44	1780.87	2	0.000561	0.3148			34790	343	356	0	CS-Omega-B3|AWK59777.1	180614_thermo_ChSp_B3_27.875.875.2 File:"180614_thermo_ChSp_B3_27.raw", NativeID:"controllerType=0 controllerNumber=1 scan=875" RTINSECONDS=696.371
TRUE	TRUE	(Q)FHQQQLPQQQFPQQ(Q)	1				5.55284	1		891.44	1780.87	2	0.001171	0.6572			35029	343	356	0	CS-Omega-B3|AWK59777.1	180614_thermo_ChSp_B3_27.884.884.2 File:"180614_thermo_ChSp_B3_27.raw", NativeID:"controllerType=0 controllerNumber=1 scan=884" RTINSECONDS=700.4109
TRUE	TRUE	(Q)FHQQQLPQQQFPQQQFPQ(Q)	1				10.8861	1		761.376	2281.11	3	0.002382	1.044			22567.2	343	360	0	CS-Omega-B3|AWK59777.1	180614_thermo_ChSp_B3_27.1203.1203.3 File:"180614_thermo_ChSp_B3_27.raw", NativeID:"controllerType=0 controllerNumber=1 scan=1203" RTINSECONDS=894.7104
TRUE	TRUE	(Q)FHQQQLPQQQFPQQQFPQ(Q)	1				10.4202	1		761.375	2281.1	3	-0.000364	-0.1595			19538.6	343	360	0	CS-Omega-B3|AWK59777.1	180614_thermo_ChSp_B3_27.1199.1199.3 File:"180614_thermo_ChSp_B3_27.raw", NativeID:"controllerType=0 controllerNumber=1 scan=1199" RTINSECONDS=892.0058
TRUE	TRUE	(Q)FHQQQLPQQQFPQQQFPQQ(Q)	1				9.92082	1		804.062	2409.16	3	0.001154	0.4788	867.518		49011.8	343	361	0	CS-Omega-B3|AWK59777.1	180614_thermo_ChSp_B3_27.1166.1166.3 File:"180614_thermo_ChSp_B3_27.raw", NativeID:"controllerType=0 controllerNumber=1 scan=1166" RTINSECONDS=867.518
TRUE	TRUE	(Q)FHQQQLPQQQFPQQQFPQQ(Q)	1				9.46852	1		804.062	2409.16	3	0.0007881	0.327	865.535		42813.6	343	361	0	CS-Omega-B3|AWK59777.1	180614_thermo_ChSp_B3_27.1164.1164.3 File:"180614_thermo_ChSp_B3_27.raw", NativeID:"controllerType=0 controllerNumber=1 scan=1164" RTINSECONDS=865.535
TRUE	TRUE	(F)HQQQLPQQQFPQ(Q)	1				6.35655	1		753.885	1505.76	2	0.0177	11.75			12315.9	344	355	0		180605_chymo_ChSp_B3_27.853.853.2 File:"180605_chymo_ChSp_B3_27.raw", NativeID:"controllerType=0 controllerNumber=1 scan=853" RTINSECONDS=1285.8801
TRUE	TRUE	(F)HQQQLPQQQFPQ(Q)	1				6.14874	1		753.885	1505.76	2	0.01782	11.83			22867.6	344	355	0		180605_chymo_ChSp_B3_27.855.855.2 File:"180605_chymo_ChSp_B3_27.raw", NativeID:"controllerType=0 controllerNumber=1 scan=855" RTINSECONDS=1287.8669
TRUE	TRUE	(F)HQQQLPQQQFPQQQFPQQQFPQ(Q)	1				10.1871	1		921.796	2762.37	3	0.03556	12.87			13140.7	344	365	0		180605_chymo_ChSp_B3_27.1557.1557.3 File:"180605_chymo_ChSp_B3_27.raw", NativeID:"controllerType=0 controllerNumber=1 scan=1557" RTINSECONDS=2070.185
TRUE	TRUE	(F)HQQQLPQQQFPQQQFPQQQFPQ(Q)	0.99				6.76955	1		921.797	2762.37	3	0.03593	13			11079.3	344	365	0		180605_chymo_ChSp_B3_27.1555.1555.3 File:"180605_chymo_ChSp_B3_27.raw", NativeID:"controllerType=0 controllerNumber=1 scan=1555" RTINSECONDS=2068.0651
TRUE	TRUE	(F)HQQQLPQQQFPQQQFPQQQFPQQQ(Q)	1				12.7959	1		1007.17	3018.49	3	0.04062	13.45			16371.3	344	367	0		180605_chymo_ChSp_B3_27.1443.1443.3 File:"180605_chymo_ChSp_B3_27.raw", NativeID:"controllerType=0 controllerNumber=1 scan=1443" RTINSECONDS=1970.1665
TRUE	TRUE	(F)HQQQLPQQQFPQQQFPQQQFPQQQ(Q)	1				10.8539	1		1007.17	3018.49	3	0.04245	14.06			18151.9	344	367	0		180605_chymo_ChSp_B3_27.1445.1445.3 File:"180605_chymo_ChSp_B3_27.raw", NativeID:"controllerType=0 controllerNumber=1 scan=1445" RTINSECONDS=1972.2498
TRUE	FALSE	(Q)QQFPQQQFPQQQFPQQQQ(F)	1				7.79588	1		763.367	2287.08	3	0.001814	0.7928	907.297		34355.9	351	368	1	CS-Omega-D4	180614_thermo_ChSp_B3_27.1215.1215.3 File:"180614_thermo_ChSp_B3_27.raw", NativeID:"controllerType=0 controllerNumber=1 scan=1215" RTINSECONDS=907.2968
TRUE	TRUE	(Q)QQFPQQQQFPQQQQ(L)	1				7.37675	1		894.428	1786.84	2	0.001703	0.9525			6580.77	361	374	0	CS-Omega-B3|AWK59777.1,CS-Omega-D4	180614_thermo_ChSp_B3_27.901.901.2 File:"180614_thermo_ChSp_B3_27.raw", NativeID:"controllerType=0 controllerNumber=1 scan=901" RTINSECONDS=706.7516
TRUE	TRUE	(Q)LTQQQFPRPQQSPEQ(Q)	1				7.07572	1		906.456	1810.9	2	0.000843	0.4653			5710.46	375	389	0		180614_thermo_ChSp_B3_27.757.757.2 File:"180614_thermo_ChSp_B3_27.raw", NativeID:"controllerType=0 controllerNumber=1 scan=757" RTINSECONDS=624.755
TRUE	TRUE	(Q)LTQQQFPRPQQSPEQQ(Q)	1				12.2757	1		970.486	1938.96	2	0.001814	0.9351			11968.8	375	390	0		180614_thermo_ChSp_B3_27.730.730.2 File:"180614_thermo_ChSp_B3_27.raw", NativeID:"controllerType=0 controllerNumber=1 scan=730" RTINSECONDS=614.3854
TRUE	TRUE	(Q)LTQQQFPRPQQSPEQQ(Q)	1				9.72125	1		970.486	1938.96	2	0.001814	0.9351			19416.4	375	390	0		180614_thermo_ChSp_B3_27.737.737.2 File:"180614_thermo_ChSp_B3_27.raw", NativeID:"controllerType=0 controllerNumber=1 scan=737" RTINSECONDS=617.7635
TRUE	TRUE	(Q)LTQQQFPRPQQSPEQQQFPQQ(Q)	1				10.3768	1		856.759	2567.25	3	0.001554	0.6051			12505.7	375	395	0		180614_thermo_ChSp_B3_27.1038.1038.3 File:"180614_thermo_ChSp_B3_27.raw", NativeID:"controllerType=0 controllerNumber=1 scan=1038" RTINSECONDS=773.7799
TRUE	TRUE	(Q)LTQQQFPRPQQSPEQQQFPQQ(Q)	1				8.04096	1		856.758	2567.25	3	0.000272	0.1059			18946.7	375	395	0		180614_thermo_ChSp_B3_27.1041.1041.3 File:"180614_thermo_ChSp_B3_27.raw", NativeID:"controllerType=0 controllerNumber=1 scan=1041" RTINSECONDS=776.0557
TRUE	TRUE	(L)TQQQFPRPQ(Q)	0.99				5.26761	1		565.299	1128.58	2	0.01533	13.57			327723	376	384	0		180605_chymo_ChSp_B3_27.602.602.2 File:"180605_chymo_ChSp_B3_27.raw", NativeID:"controllerType=0 controllerNumber=1 scan=602" RTINSECONDS=969.9315
TRUE	TRUE	(L)TQQQFPRPQ(Q)	0.97				4.42022	1		565.299	1128.58	2	0.01558	13.79			324435	376	384	0		180605_chymo_ChSp_B3_27.600.600.2 File:"180605_chymo_ChSp_B3_27.raw", NativeID:"controllerType=0 controllerNumber=1 scan=600" RTINSECONDS=967.9578
TRUE	TRUE	(L)TQQQFPRPQQSPE(Q)	1				9.61979	1		785.894	1569.77	2	0.01915	12.19			10576.9	376	388	0		180605_chymo_ChSp_B3_27.713.713.2 File:"180605_chymo_ChSp_B3_27.raw", NativeID:"controllerType=0 controllerNumber=1 scan=713" RTINSECONDS=1112.8214
TRUE	TRUE	(L)TQQQFPRPQQSPE(Q)	1				6.25964	1		785.893	1569.77	2	0.01854	11.8			9921.28	376	388	0		180605_chymo_ChSp_B3_27.715.715.2 File:"180605_chymo_ChSp_B3_27.raw", NativeID:"controllerType=0 controllerNumber=1 scan=715" RTINSECONDS=1114.8162
TRUE	TRUE	(L)TQQQFPRPQQSPEQQ(Q)	1				8.56864	1		913.955	1825.89	2	0.0239	13.08			9744.32	376	390	0		180605_chymo_ChSp_B3_27.698.698.2 File:"180605_chymo_ChSp_B3_27.raw", NativeID:"controllerType=0 controllerNumber=1 scan=698" RTINSECONDS=1094.9482
TRUE	TRUE	(L)TQQQFPRPQQSPEQQQFPQ(Q)	0.99				6.79588	1		776.387	2326.14	3	0.02896	12.44			22979.8	376	394	0		180605_chymo_ChSp_B3_27.1117.1117.3 File:"180605_chymo_ChSp_B3_27.raw", NativeID:"controllerType=0 controllerNumber=1 scan=1117" RTINSECONDS=1595.8113
TRUE	TRUE	(L)TQQQFPRPQQSPEQQQFPQ(Q)	0.98				5.72125	1		776.387	2326.14	3	0.02932	12.6			20147.6	376	394	0		180605_chymo_ChSp_B3_27.1114.1114.3 File:"180605_chymo_ChSp_B3_27.raw", NativeID:"controllerType=0 controllerNumber=1 scan=1114" RTINSECONDS=1593.3666
TRUE	TRUE	(Q)FPRPQQSPEQQQ(F)	1	44.08	25	25	3.67778	2		735.36	1468.71	2	-0.0001639	-0.1115	483.245		31412.3	380	391	0		180614_thermo_ChSp_B3_27.477.477.2 File:"180614_thermo_ChSp_B3_27.raw", NativeID:"controllerType=0 controllerNumber=1 scan=477" RTINSECONDS=483.2445
TRUE	TRUE	(Q)FPRPQQSPEQQQ(F)	1	42	25	28.14	5.30103	2		735.361	1468.71	2	0.0005701	0.3879	479.548		25245.3	380	391	0		180614_thermo_ChSp_B3_27.469.469.2 File:"180614_thermo_ChSp_B3_27.raw", NativeID:"controllerType=0 controllerNumber=1 scan=469" RTINSECONDS=479.5477
TRUE	TRUE	(Q)FPRPQQSPEQQQFPQQ(Q)	1				8.58503	1		985.482	1968.95	2	0.004845	2.459			11086.8	380	395	0		180614_thermo_ChSp_B3_27.869.869.2 File:"180614_thermo_ChSp_B3_27.raw", NativeID:"controllerType=0 controllerNumber=1 scan=869" RTINSECONDS=693.3263
TRUE	TRUE	(Q)FPRPQQSPEQQQFPQQ(Q)	0.96				3.85387	1		985.481	1968.95	2	0.002282	1.158			9159.2	380	395	0		180614_thermo_ChSp_B3_27.877.877.2 File:"180614_thermo_ChSp_B3_27.raw", NativeID:"controllerType=0 controllerNumber=1 scan=877" RTINSECONDS=696.9212
TRUE	TRUE	(Q)SQEPSPYQQYPQQQPSGSDVIS(I)	1				7.06048	1		817.375	2449.1	3	0.000884	0.3608			13407.1	419	440	0	CS-Omega-B3|AWK59777.1	180614_thermo_ChSp_B3_27.1077.1077.3 File:"180614_thermo_ChSp_B3_27.raw", NativeID:"controllerType=0 controllerNumber=1 scan=1077" RTINSECONDS=800.9928

## Sheet: Spot 28
Valid	Assigned	Sequence	Prob	Mascot Ion score	Mascot Identity score	Mascot Delta Ion Score	X! Tandem	NTT	Modifications	Observed	Actual Mass	Charge	Delta Da	Delta PPM	Retention Time	Intensity	TIC	Start	Stop	# Other Proteins	Other Proteins	Spectrum ID
TRUE	TRUE	(P)FQQQPFQQPQ(Q)	1				6.14267	1		638.31	1274.61	2	0.001118	0.8765	803.087		20820	0	0	0	CS-Omega-B3|AWK59777.1	180614_thermo_ChSp_B3_28.1036.1036.2 File:"180614_thermo_ChSp_B3_28.raw", NativeID:"controllerType=0 controllerNumber=1 scan=1036" RTINSECONDS=803.087
TRUE	TRUE	(P)FQQQPFQQPQ(Q)	0.99				4.48149	1		638.31	1274.61	2	0.0006281	0.4924	805.063		23669.2	0	0	0	CS-Omega-B3|AWK59777.1	180614_thermo_ChSp_B3_28.1038.1038.2 File:"180614_thermo_ChSp_B3_28.raw", NativeID:"controllerType=0 controllerNumber=1 scan=1038" RTINSECONDS=805.0633
TRUE	TRUE	(P)FQQQPFQQPQQ(P)	1				6.79588	1		702.339	1402.66	2	-0.0003539	-0.2522	783.863		25158.5	0	0	0	CS-Omega-B3|AWK59777.1	180614_thermo_ChSp_B3_28.1014.1014.2 File:"180614_thermo_ChSp_B3_28.raw", NativeID:"controllerType=0 controllerNumber=1 scan=1014" RTINSECONDS=783.8626
TRUE	TRUE	(A)SRLLSPRGKEL(H)	0.97				4.16749	1		419.254	1254.74	3	-0.001812	-1.443			76932.2	20	30	0	CS-Omega-B3|AWK59777.1	180605_chymo_ChSp_B3_28_180611153351.918.918.3 File:"180605_chymo_ChSp_B3_28_180611153351.raw", NativeID:"controllerType=0 controllerNumber=1 scan=918" RTINSECONDS=1000.8021
TRUE	TRUE	(R)LLSPRGKE(L)	1	28.81	25	25.2	3.17393	2		450.269	898.524	2	0.0005581	0.6204	370.696		176311	22	29	0	CS-Omega-B3|AWK59777.1	180614_thermo_ChSp_B3_28.286.286.2 File:"180614_thermo_ChSp_B3_28.raw", NativeID:"controllerType=0 controllerNumber=1 scan=286" RTINSECONDS=370.6962
TRUE	TRUE	(R)LLSPRGKE(L)	0.99	20.59	25	15.88	2.45593	2		450.27	898.525	2	0.001106	1.23	368.503		93983.8	22	29	0	CS-Omega-B3|AWK59777.1	180614_thermo_ChSp_B3_28.283.283.2 File:"180614_thermo_ChSp_B3_28.raw", NativeID:"controllerType=0 controllerNumber=1 scan=283" RTINSECONDS=368.5033
TRUE	TRUE	(L)SPRGKELHTPQEQFPQQQQFPQPQ(Q)	1				11.6576	1		954.14	2859.4	3	-0.007454	-2.606			31247	24	47	0	CS-Omega-B3|AWK59777.1	180605_chymo_ChSp_B3_28_180611153351.1670.1670.3 File:"180605_chymo_ChSp_B3_28_180611153351.raw", NativeID:"controllerType=0 controllerNumber=1 scan=1670" RTINSECONDS=1528.6501
TRUE	TRUE	(L)SPRGKELHTPQEQFPQQQQFPQPQ(Q)	1				9.49485	1		954.141	2859.4	3	-0.003609	-1.262			17016.6	24	47	0	CS-Omega-B3|AWK59777.1	180605_chymo_ChSp_B3_28_180611153351.1667.1667.3 File:"180605_chymo_ChSp_B3_28_180611153351.raw", NativeID:"controllerType=0 controllerNumber=1 scan=1667" RTINSECONDS=1526.6136
TRUE	TRUE	(L)SPRGKELHTPQEQFPQQQQFPQPQ(Q)	1				7.69897	1		954.155	2859.44	3	0.03869	13.53			4968.68	24	47	0	CS-Omega-B3|AWK59777.1	180605_chymo_ChSp_B3_28.1002.1002.3 File:"180605_chymo_ChSp_B3_28.raw", NativeID:"controllerType=0 controllerNumber=1 scan=1002" RTINSECONDS=1614.3476
TRUE	TRUE	(L)SPRGKELHTPQEQFPQQQQFPQPQ(Q)	0.97				4.95861	1		715.868	2859.44	4	0.03886	13.58			13643.9	24	47	0	CS-Omega-B3|AWK59777.1	180605_chymo_ChSp_B3_28.994.994.4 File:"180605_chymo_ChSp_B3_28.raw", NativeID:"controllerType=0 controllerNumber=1 scan=994" RTINSECONDS=1602.9072
TRUE	TRUE	(L)SPRGKELHTPQEQFPQQQQFPQPQ(Q)	0.97				4.58503	1		715.868	2859.44	4	0.03837	13.41			16597	24	47	0	CS-Omega-B3|AWK59777.1	180605_chymo_ChSp_B3_28.996.996.4 File:"180605_chymo_ChSp_B3_28.raw", NativeID:"controllerType=0 controllerNumber=1 scan=996" RTINSECONDS=1605.0271
TRUE	TRUE	(E)LHTPQEQFPQQQ(Q)	1				7.36653	1		740.863	1479.71	2	0.000896	0.6051			25749.5	30	41	0	CS-Omega-B3|AWK59777.1	180614_thermo_ChSp_B3_28.767.767.2 File:"180614_thermo_ChSp_B3_28.raw", NativeID:"controllerType=0 controllerNumber=1 scan=767" RTINSECONDS=633.0563
TRUE	TRUE	(E)LHTPQEQFPQQQ(Q)	1				4.95861	1		740.863	1479.71	2	0.000408	0.2755			15490.5	30	41	0	CS-Omega-B3|AWK59777.1	180614_thermo_ChSp_B3_28.757.757.2 File:"180614_thermo_ChSp_B3_28.raw", NativeID:"controllerType=0 controllerNumber=1 scan=757" RTINSECONDS=628.8539
TRUE	TRUE	(E)LHTPQEQFPQQQQ(F)	1	47.99	25	47.99	9.26761	2		804.892	1607.77	2	0.0005241	0.3257	629.745		11037.2	30	42	0	CS-Omega-B3|AWK59777.1	180614_thermo_ChSp_B3_28.760.760.2 File:"180614_thermo_ChSp_B3_28.raw", NativeID:"controllerType=0 controllerNumber=1 scan=760" RTINSECONDS=629.7451
TRUE	TRUE	(L)HTPQEQFPQQQ(Q)	0.98				3.95861	1		684.319	1366.62	2	-0.002528	-1.848			34462.3	31	41	0	CS-Omega-B3|AWK59777.1	180605_chymo_ChSp_B3_28_180611153351.794.794.2 File:"180605_chymo_ChSp_B3_28_180611153351.raw", NativeID:"controllerType=0 controllerNumber=1 scan=794" RTINSECONDS=917.8885
TRUE	TRUE	(L)HTPQEQFPQQQ(Q)	0.95				4.07572	1		684.329	1366.64	2	0.01651	12.08			16503.7	31	41	0	CS-Omega-B3|AWK59777.1	180605_chymo_ChSp_B3_28.564.564.2 File:"180605_chymo_ChSp_B3_28.raw", NativeID:"controllerType=0 controllerNumber=1 scan=564" RTINSECONDS=991.4875
TRUE	TRUE	(L)HTPQEQFPQQQQFPQPQ(Q)	1				8	1		1046.99	2091.98	2	-0.001132	-0.5409			8983.3	31	47	0	CS-Omega-B3|AWK59777.1	180605_chymo_ChSp_B3_28_180611153351.1773.1773.2 File:"180605_chymo_ChSp_B3_28_180611153351.raw", NativeID:"controllerType=0 controllerNumber=1 scan=1773" RTINSECONDS=1594.5442
TRUE	TRUE	(L)HTPQEQFPQQQQFPQPQ(Q)	1				8.46852	1		698.332	2091.97	3	-0.003586	-1.713			52657.2	31	47	0	CS-Omega-B3|AWK59777.1	180605_chymo_ChSp_B3_28_180611153351.1779.1779.3 File:"180605_chymo_ChSp_B3_28_180611153351.raw", NativeID:"controllerType=0 controllerNumber=1 scan=1779" RTINSECONDS=1597.3954
TRUE	TRUE	(L)HTPQEQFPQQQQFPQPQ(Q)	1				7.25181	1		1047	2091.98	2	-0.000155	-0.07406			14206	31	47	0	CS-Omega-B3|AWK59777.1	180605_chymo_ChSp_B3_28_180611153351.1778.1778.2 File:"180605_chymo_ChSp_B3_28_180611153351.raw", NativeID:"controllerType=0 controllerNumber=1 scan=1778" RTINSECONDS=1597.1155
TRUE	TRUE	(Q)QQIPQQHQIPQQPQQFPQQQQF(L)	1				6.31876	1		910.457	2728.35	3	0.001246	0.4565	1865		16750.9	52	73	0	CS-Omega-B3|AWK59777.1	180605_chymo_ChSp_B3_28_180611153351.2166.2166.3 File:"180605_chymo_ChSp_B3_28_180611153351.raw", NativeID:"controllerType=0 controllerNumber=1 scan=2166" RTINSECONDS=1865.0016
TRUE	TRUE	(Q)QQIPQQHQIPQQPQQFPQQQQF(L)	1				5.30103	1		910.455	2728.34	3	-0.002966	-1.087	1866.84		17368.4	52	73	0	CS-Omega-B3|AWK59777.1	180605_chymo_ChSp_B3_28_180611153351.2168.2168.3 File:"180605_chymo_ChSp_B3_28_180611153351.raw", NativeID:"controllerType=0 controllerNumber=1 scan=2168" RTINSECONDS=1866.8412
TRUE	TRUE	(Q)QIPQQHQIPQQPQQFPQQQQ(F)	1				8.04576	1		818.749	2453.22	3	0.003491	1.422			11884.3	53	72	0	CS-Omega-B3|AWK59777.1	180614_thermo_ChSp_B3_28.890.890.3 File:"180614_thermo_ChSp_B3_28.raw", NativeID:"controllerType=0 controllerNumber=1 scan=890" RTINSECONDS=713.7072
TRUE	TRUE	(Q)QIPQQHQIPQQPQQFPQQQQ(F)	1				5.27572	1		818.748	2453.22	3	0.002026	0.8255	715.762		33363.7	53	72	0	CS-Omega-B3|AWK59777.1	180614_thermo_ChSp_B3_28.893.893.3 File:"180614_thermo_ChSp_B3_28.raw", NativeID:"controllerType=0 controllerNumber=1 scan=893" RTINSECONDS=715.7621
TRUE	TRUE	(Q)QHQIPQQPQQFPQQQQF(L)	0.99				4.88606	1		712.351	2134.03	3	-0.002644	-1.238	1700.08		65932.7	57	73	0	CS-Omega-B3|AWK59777.1	180605_chymo_ChSp_B3_28_180611153351.1938.1938.3 File:"180605_chymo_ChSp_B3_28_180611153351.raw", NativeID:"controllerType=0 controllerNumber=1 scan=1938" RTINSECONDS=1700.0814
TRUE	TRUE	(Q)HQIPQQPQQFPQQQQ(F)	1				7	1		930.462	1858.91	2	0.001994	1.072			17257.5	58	72	0	CS-Omega-B3|AWK59777.1	180614_thermo_ChSp_B3_28.717.717.2 File:"180614_thermo_ChSp_B3_28.raw", NativeID:"controllerType=0 controllerNumber=1 scan=717" RTINSECONDS=603.6453
TRUE	TRUE	(Q)HQIPQQPQQFPQQQQ(F)	1				5.60206	1		930.463	1858.91	2	0.003825	2.057			10791	58	72	0	CS-Omega-B3|AWK59777.1	180614_thermo_ChSp_B3_28.712.712.2 File:"180614_thermo_ChSp_B3_28.raw", NativeID:"controllerType=0 controllerNumber=1 scan=712" RTINSECONDS=600.7306
TRUE	TRUE	(H)QIPQQPQQFPQQQQ(F)	1				11.4437	1		861.932	1721.85	2	0.001202	0.6977			12584.8	59	72	0	CS-Omega-B3|AWK59777.1	180614_thermo_ChSp_B3_28.863.863.2 File:"180614_thermo_ChSp_B3_28.raw", NativeID:"controllerType=0 controllerNumber=1 scan=863" RTINSECONDS=694.5325
TRUE	TRUE	(H)QIPQQPQQFPQQQQ(F)	1				9.69897	1		861.932	1721.85	2	0.000836	0.4852			16009.6	59	72	0	CS-Omega-B3|AWK59777.1	180614_thermo_ChSp_B3_28.867.867.2 File:"180614_thermo_ChSp_B3_28.raw", NativeID:"controllerType=0 controllerNumber=1 scan=867" RTINSECONDS=697.0934
TRUE	TRUE	(H)QIPQQPQQFPQQQQF(L)	1				6.52288	1		935.465	1868.91	2	-0.002867	-1.533			13437.2	59	73	0	CS-Omega-B3|AWK59777.1	180605_chymo_ChSp_B3_28_180611153351.2271.2271.2 File:"180605_chymo_ChSp_B3_28_180611153351.raw", NativeID:"controllerType=0 controllerNumber=1 scan=2271" RTINSECONDS=1933.6077
TRUE	TRUE	(H)QIPQQPQQFPQQQQF(L)	1				6.4437	1		935.465	1868.92	2	-0.001768	-0.9455			21943.7	59	73	0	CS-Omega-B3|AWK59777.1	180605_chymo_ChSp_B3_28_180611153351.2278.2278.2 File:"180605_chymo_ChSp_B3_28_180611153351.raw", NativeID:"controllerType=0 controllerNumber=1 scan=2278" RTINSECONDS=1936.8422
TRUE	TRUE	(H)QIPQQPQQFPQQQQF(L)	1				6.88606	1		935.478	1868.94	2	0.02338	12.5			2049.53	59	73	0	CS-Omega-B3|AWK59777.1	180605_chymo_ChSp_B3_28.1229.1229.2 File:"180605_chymo_ChSp_B3_28.raw", NativeID:"controllerType=0 controllerNumber=1 scan=1229" RTINSECONDS=2001.7159
TRUE	TRUE	(F)LQQQQIPQQQIPQ(Q)	1				9.02687	1		788.936	1575.86	2	0.02037	12.92			7630.98	74	86	0	CS-Omega-B3|AWK59777.1	180605_chymo_ChSp_B3_28.946.946.2 File:"180605_chymo_ChSp_B3_28.raw", NativeID:"controllerType=0 controllerNumber=1 scan=946" RTINSECONDS=1525.5171
TRUE	TRUE	(F)LQQQQIPQQQIPQ(Q)	1				6.50864	1		788.924	1575.83	2	-0.003433	-2.177			40375.1	74	86	0	CS-Omega-B3|AWK59777.1	180605_chymo_ChSp_B3_28_180611153351.1582.1582.2 File:"180605_chymo_ChSp_B3_28_180611153351.raw", NativeID:"controllerType=0 controllerNumber=1 scan=1582" RTINSECONDS=1466.4008
TRUE	TRUE	(F)LQQQQIPQQQIPQ(Q)	1				7.05061	1		788.936	1575.86	2	0.02049	13			12218.6	74	86	0	CS-Omega-B3|AWK59777.1	180605_chymo_ChSp_B3_28.948.948.2 File:"180605_chymo_ChSp_B3_28.raw", NativeID:"controllerType=0 controllerNumber=1 scan=948" RTINSECONDS=1527.6199
TRUE	TRUE	(F)LQQQQIPQQQIPQ(Q)	1				5.76955	1		788.924	1575.83	2	-0.004532	-2.874			14024.2	74	86	0	CS-Omega-B3|AWK59777.1	180605_chymo_ChSp_B3_28_180611153351.1577.1577.2 File:"180605_chymo_ChSp_B3_28_180611153351.raw", NativeID:"controllerType=0 controllerNumber=1 scan=1577" RTINSECONDS=1463.7389
TRUE	TRUE	(F)LQQQQIPQQQIPQQ(H)	1				5.45593	1		852.955	1703.9	2	-0.000266	-0.156			6714.95	74	87	0	CS-Omega-B3|AWK59777.1	180614_thermo_ChSp_B3_28.884.884.2 File:"180614_thermo_ChSp_B3_28.raw", NativeID:"controllerType=0 controllerNumber=1 scan=884" RTINSECONDS=708.4196
TRUE	TRUE	(F)LQQQQIPQQQIPQQ(H)	0.99				4.55284	1		852.955	1703.9	2	0.000467	0.2739			6057.04	74	87	0	CS-Omega-B3|AWK59777.1	180614_thermo_ChSp_B3_28.881.881.2 File:"180614_thermo_ChSp_B3_28.raw", NativeID:"controllerType=0 controllerNumber=1 scan=881" RTINSECONDS=706.3782
TRUE	TRUE	(F)LQQQQIPQQQIPQQH(Q)	1				9.76955	1		921.483	1840.95	2	-0.002769	-1.503			63525.7	74	88	0	CS-Omega-B3|AWK59777.1	180605_chymo_ChSp_B3_28_180611153351.1266.1266.2 File:"180605_chymo_ChSp_B3_28_180611153351.raw", NativeID:"controllerType=0 controllerNumber=1 scan=1266" RTINSECONDS=1247.5121
TRUE	TRUE	(F)LQQQQIPQQQIPQQH(Q)	1				10.2676	1		921.496	1840.98	2	0.02348	12.74			22266.8	74	88	0	CS-Omega-B3|AWK59777.1	180605_chymo_ChSp_B3_28.814.814.2 File:"180605_chymo_ChSp_B3_28.raw", NativeID:"controllerType=0 controllerNumber=1 scan=814" RTINSECONDS=1334.2727
TRUE	TRUE	(F)LQQQQIPQQQIPQQH(Q)	1				10.0555	1		921.497	1840.98	2	0.02384	12.94			12386.4	74	88	0	CS-Omega-B3|AWK59777.1	180605_chymo_ChSp_B3_28.811.811.2 File:"180605_chymo_ChSp_B3_28.raw", NativeID:"controllerType=0 controllerNumber=1 scan=811" RTINSECONDS=1331.9245
TRUE	TRUE	(F)LQQQQIPQQQIPQQH(Q)	1				10.1487	1		614.667	1840.98	3	0.0231	12.54			30700.7	74	88	0	CS-Omega-B3|AWK59777.1	180605_chymo_ChSp_B3_28.812.812.3 File:"180605_chymo_ChSp_B3_28.raw", NativeID:"controllerType=0 controllerNumber=1 scan=812" RTINSECONDS=1332.2424
TRUE	TRUE	(F)LQQQQIPQQQIPQQH(Q)	1				7.10791	1		921.483	1840.95	2	-0.002891	-1.57			177985	74	88	0	CS-Omega-B3|AWK59777.1	180605_chymo_ChSp_B3_28_180611153351.1273.1273.2 File:"180605_chymo_ChSp_B3_28_180611153351.raw", NativeID:"controllerType=0 controllerNumber=1 scan=1273" RTINSECONDS=1250.6751
TRUE	TRUE	(F)LQQQQIPQQQIPQQH(Q)	1				8.0655	1		614.658	1840.95	3	-0.002355	-1.279			167132	74	88	0	CS-Omega-B3|AWK59777.1	180605_chymo_ChSp_B3_28_180611153351.1267.1267.3 File:"180605_chymo_ChSp_B3_28_180611153351.raw", NativeID:"controllerType=0 controllerNumber=1 scan=1267" RTINSECONDS=1247.7647
TRUE	TRUE	(F)LQQQQIPQQQIPQQH(Q)	1				6.61979	1		921.485	1840.96	2	0.001015	0.551			2955.84	74	88	0	CS-Omega-B3|AWK59777.1	180614_thermo_ChSp_B3_28.782.782.2 File:"180614_thermo_ChSp_B3_28.raw", NativeID:"controllerType=0 controllerNumber=1 scan=782" RTINSECONDS=638.7406
TRUE	TRUE	(F)LQQQQIPQQQIPQQH(Q)	1				8.30103	1		614.666	1840.98	3	0.02218	12.04			44428.6	74	88	0	CS-Omega-B3|AWK59777.1	180605_chymo_ChSp_B3_28.815.815.3 File:"180605_chymo_ChSp_B3_28.raw", NativeID:"controllerType=0 controllerNumber=1 scan=815" RTINSECONDS=1334.5763
TRUE	TRUE	(F)LQQQQIPQQQIPQQH(Q)	1				7.33724	1		614.658	1840.95	3	-0.003637	-1.975			65248.3	74	88	0	CS-Omega-B3|AWK59777.1	180605_chymo_ChSp_B3_28_180611153351.1262.1262.3 File:"180605_chymo_ChSp_B3_28_180611153351.raw", NativeID:"controllerType=0 controllerNumber=1 scan=1262" RTINSECONDS=1245.145
TRUE	TRUE	(F)LQQQQIPQQQIPQQH(Q)	1				7.16749	1		614.659	1840.96	3	0.00149	0.8089			42075	74	88	0	CS-Omega-B3|AWK59777.1	180614_thermo_ChSp_B3_28.766.766.3 File:"180614_thermo_ChSp_B3_28.raw", NativeID:"controllerType=0 controllerNumber=1 scan=766" RTINSECONDS=632.801
TRUE	TRUE	(F)LQQQQIPQQQIPQQH(Q)	1				5.95861	1		921.486	1840.96	2	0.002236	1.214			17965.9	74	88	0	CS-Omega-B3|AWK59777.1	180614_thermo_ChSp_B3_28.768.768.2 File:"180614_thermo_ChSp_B3_28.raw", NativeID:"controllerType=0 controllerNumber=1 scan=768" RTINSECONDS=633.3337
TRUE	TRUE	(F)LQQQQIPQQQIPQQHQIPQQPQ(Q)	1				12.0177	1		887.799	2660.38	3	-0.003298	-1.239			19688.4	74	95	0	CS-Omega-B3|AWK59777.1	180605_chymo_ChSp_B3_28_180611153351.1712.1712.3 File:"180605_chymo_ChSp_B3_28_180611153351.raw", NativeID:"controllerType=0 controllerNumber=1 scan=1712" RTINSECONDS=1558.4964
TRUE	TRUE	(F)LQQQQIPQQQIPQQHQIPQQPQ(Q)	1				11.9586	1		887.811	2660.41	3	0.03186	11.97			8207.85	74	95	0	CS-Omega-B3|AWK59777.1	180605_chymo_ChSp_B3_28.1024.1024.3 File:"180605_chymo_ChSp_B3_28.raw", NativeID:"controllerType=0 controllerNumber=1 scan=1024" RTINSECONDS=1650.943
TRUE	TRUE	(F)LQQQQIPQQQIPQQHQIPQQPQ(Q)	1				7.49485	1		887.811	2660.41	3	0.03186	11.97			5728.37	74	95	0	CS-Omega-B3|AWK59777.1	180605_chymo_ChSp_B3_28.1022.1022.3 File:"180605_chymo_ChSp_B3_28.raw", NativeID:"controllerType=0 controllerNumber=1 scan=1022" RTINSECONDS=1648.8194
TRUE	TRUE	(F)LQQQQIPQQQIPQQHQIPQQPQ(Q)	1				5.61979	1		887.799	2660.38	3	-0.00275	-1.033	1556.41		16120.1	74	95	0	CS-Omega-B3|AWK59777.1	180605_chymo_ChSp_B3_28_180611153351.1709.1709.3 File:"180605_chymo_ChSp_B3_28_180611153351.raw", NativeID:"controllerType=0 controllerNumber=1 scan=1709" RTINSECONDS=1556.413
TRUE	TRUE	(F)LQQQQIPQQQIPQQHQIPQQPQQFPQ(Q)	1				8.76955	1		1054.54	3160.61	3	-0.005065	-1.602			8437.62	74	99	0	CS-Omega-B3|AWK59777.1	180605_chymo_ChSp_B3_28_180611153351.2181.2181.3 File:"180605_chymo_ChSp_B3_28_180611153351.raw", NativeID:"controllerType=0 controllerNumber=1 scan=2181" RTINSECONDS=1875.5887
TRUE	TRUE	(F)LQQQQIPQQQIPQQHQIPQQPQQFPQQQ(F)	1				9.23657	1		1139.92	3416.73	3	-0.004955	-1.45			8106.72	74	101	0	CS-Omega-B3|AWK59777.1	180605_chymo_ChSp_B3_28_180611153351.2091.2091.3 File:"180605_chymo_ChSp_B3_28_180611153351.raw", NativeID:"controllerType=0 controllerNumber=1 scan=2091" RTINSECONDS=1816.7884
TRUE	TRUE	(F)LQQQQIPQQQIPQQHQIPQQPQQFPQQQ(F)	0.99				8.23657	1		855.189	3416.73	4	-0.006494	-1.9			52676.6	74	101	0	CS-Omega-B3|AWK59777.1	180605_chymo_ChSp_B3_28_180611153351.2079.2079.4 File:"180605_chymo_ChSp_B3_28_180611153351.raw", NativeID:"controllerType=0 controllerNumber=1 scan=2079" RTINSECONDS=1808.4744
TRUE	TRUE	(F)LQQQQIPQQQIPQQHQIPQQPQQFPQQQ(F)	0.98				6.95861	1		855.189	3416.73	4	-0.006738	-1.971			30952.8	74	101	0	CS-Omega-B3|AWK59777.1	180605_chymo_ChSp_B3_28_180611153351.2075.2075.4 File:"180605_chymo_ChSp_B3_28_180611153351.raw", NativeID:"controllerType=0 controllerNumber=1 scan=2075" RTINSECONDS=1806.0913
TRUE	TRUE	(F)SQQQISQQPQQLPQQQQIPQQPQQF(L)	1	29.41	25	29.41	10.1871	2		996.849	2987.53	3	0.0397	13.28	2050.89		14895.7	135	159	0		180605_chymo_ChSp_B3_28.1267.1267.3 File:"180605_chymo_ChSp_B3_28.raw", NativeID:"controllerType=0 controllerNumber=1 scan=1267" RTINSECONDS=2050.8867
TRUE	TRUE	(F)SQQQISQQPQQLPQQQQIPQQPQQF(L)	1	18.62	25	18.62	9.13077	2		996.848	2987.52	3	0.03604	12.06	2046.97		14305.6	135	159	0		180605_chymo_ChSp_B3_28.1264.1264.3 File:"180605_chymo_ChSp_B3_28.raw", NativeID:"controllerType=0 controllerNumber=1 scan=1264" RTINSECONDS=2046.9694
TRUE	TRUE	(F)SQQQISQQPQQLPQQQQIPQQPQQF(L)	1	37.26	25	36.54	7.36653	2		996.834	2987.48	3	-0.006627	-2.217	1974.84		170968	135	159	0		180605_chymo_ChSp_B3_28_180611153351.2382.2382.3 File:"180605_chymo_ChSp_B3_28_180611153351.raw", NativeID:"controllerType=0 controllerNumber=1 scan=2382" RTINSECONDS=1974.8369
TRUE	TRUE	(F)SQQQISQQPQQLPQQQQIPQQPQQF(L)	1	31.84	25	31.84	7.11351	2		996.835	2987.48	3	-0.0015	-0.5019	1972.26		50038.7	135	159	0		180605_chymo_ChSp_B3_28_180611153351.2377.2377.3 File:"180605_chymo_ChSp_B3_28_180611153351.raw", NativeID:"controllerType=0 controllerNumber=1 scan=2377" RTINSECONDS=1972.2567
TRUE	TRUE	(Q)ISQQPQQLPQQQ(Q)	1				6.46852	1		711.871	1421.73	2	0.0004561	0.3206	559.774		23378.5	139	150	0	CS-Omega-B3|AWK59777.1	180614_thermo_ChSp_B3_28.638.638.2 File:"180614_thermo_ChSp_B3_28.raw", NativeID:"controllerType=0 controllerNumber=1 scan=638" RTINSECONDS=559.7741
TRUE	TRUE	(Q)ISQQPQQLPQQQ(Q)	1				4.79588	1		711.871	1421.73	2	0.0005781	0.4063	555.63		47194	139	150	0	CS-Omega-B3|AWK59777.1	180614_thermo_ChSp_B3_28.628.628.2 File:"180614_thermo_ChSp_B3_28.raw", NativeID:"controllerType=0 controllerNumber=1 scan=628" RTINSECONDS=555.6296
TRUE	TRUE	(Q)ISQQPQQLPQQQQIPQQPQQ(F)	1	33.16	25	29.54	7.61979	2		790.744	2369.21	3	0.001325	0.559	727.888		343602	139	158	0	CS-Omega-B3|AWK59777.1	180614_thermo_ChSp_B3_28.915.915.3 File:"180614_thermo_ChSp_B3_28.raw", NativeID:"controllerType=0 controllerNumber=1 scan=915" RTINSECONDS=727.8883
TRUE	TRUE	(Q)ISQQPQQLPQQQQIPQQPQQ(F)	1	31.3	25	31.23	7.37675	2		790.744	2369.21	3	0.001691	0.7135	725.583		92438.8	139	158	0	CS-Omega-B3|AWK59777.1	180614_thermo_ChSp_B3_28.911.911.3 File:"180614_thermo_ChSp_B3_28.raw", NativeID:"controllerType=0 controllerNumber=1 scan=911" RTINSECONDS=725.5828
TRUE	TRUE	(Q)ISQQPQQLPQQQQIPQQPQQ(F)	1	31.7	25	31.7	5.39794	2		1185.61	2369.21	2	0.003718	1.569	731.223		13731	139	158	0	CS-Omega-B3|AWK59777.1	180614_thermo_ChSp_B3_28.923.923.2 File:"180614_thermo_ChSp_B3_28.raw", NativeID:"controllerType=0 controllerNumber=1 scan=923" RTINSECONDS=731.2231
TRUE	TRUE	(Q)ISQQPQQLPQQQQIPQQPQQF(L)	1	29.04	25	29.04	9.33724	2		839.766	2516.28	3	-6.094e-05	-0.02421	922.24		151548	139	159	0	CS-Omega-B3|AWK59777.1	180614_thermo_ChSp_B3_28.1169.1169.3 File:"180614_thermo_ChSp_B3_28.raw", NativeID:"controllerType=0 controllerNumber=1 scan=1169" RTINSECONDS=922.2404
TRUE	TRUE	(Q)ISQQPQQLPQQQQIPQQPQQF(L)	1				9.33724	1		839.765	2516.27	3	-0.00537	-2.133			73312.8	139	159	0	CS-Omega-B3|AWK59777.1	180605_chymo_ChSp_B3_28_180611153351.2332.2332.3 File:"180605_chymo_ChSp_B3_28_180611153351.raw", NativeID:"controllerType=0 controllerNumber=1 scan=2332" RTINSECONDS=1956.5115
TRUE	TRUE	(Q)ISQQPQQLPQQQQIPQQPQQF(L)	1	28.07	25	28.07	6.69897	2		839.767	2516.28	3	0.0003081	0.1224	919.901		28198.8	139	159	0	CS-Omega-B3|AWK59777.1	180614_thermo_ChSp_B3_28.1166.1166.3 File:"180614_thermo_ChSp_B3_28.raw", NativeID:"controllerType=0 controllerNumber=1 scan=1166" RTINSECONDS=919.9007
TRUE	TRUE	(Q)ISQQPQQLPQQQQIPQQPQQF(L)	0.99				5.03621	1		839.764	2516.27	3	-0.007018	-2.788	1953.83		68665.1	139	159	0	CS-Omega-B3|AWK59777.1	180605_chymo_ChSp_B3_28_180611153351.2325.2325.3 File:"180605_chymo_ChSp_B3_28_180611153351.raw", NativeID:"controllerType=0 controllerNumber=1 scan=2325" RTINSECONDS=1953.8253
TRUE	TRUE	(Q)QLPQQQQIPQQPQQF(L)	1				6.09152	1		918.485	1834.96	2	0.02281	12.43	1911.46		3583.93	145	159	0	CS-Omega-B3|AWK59777.1	180605_chymo_ChSp_B3_28.1173.1173.2 File:"180605_chymo_ChSp_B3_28.raw", NativeID:"controllerType=0 controllerNumber=1 scan=1173" RTINSECONDS=1911.4582
TRUE	TRUE	(Q)QLPQQQQIPQQPQQF(L)	1				4.74473	1		918.472	1834.93	2	-0.00343	-1.868	1847.72		20065.9	145	159	0	CS-Omega-B3|AWK59777.1	180605_chymo_ChSp_B3_28_180611153351.2132.2132.2 File:"180605_chymo_ChSp_B3_28_180611153351.raw", NativeID:"controllerType=0 controllerNumber=1 scan=2132" RTINSECONDS=1847.7209
TRUE	TRUE	(Q)LPQQQQIPQQPQ(Q)	1	33.15	25	27.03	7.10237	1		716.881	1431.75	2	0.0002861	0.1997	638.141		13385.3	146	157	0	CS-Omega-B3|AWK59777.1	180614_thermo_ChSp_B3_28.780.780.2 File:"180614_thermo_ChSp_B3_28.raw", NativeID:"controllerType=0 controllerNumber=1 scan=780" RTINSECONDS=638.141
TRUE	TRUE	(Q)IPQQQQIPQQPQQ(F)	1	54.97	25	0	4.38722	2		780.911	1559.81	2	0.0006441	0.4126	627.99		44000.2	146	158	0		180614_thermo_ChSp_B3_28.754.754.2 File:"180614_thermo_ChSp_B3_28.raw", NativeID:"controllerType=0 controllerNumber=1 scan=754" RTINSECONDS=627.9904
TRUE	TRUE	(Q)IPQQQQIPQQPQQ(F)	1	39.73	25	0		2		780.911	1559.81	2	0.001012	0.6484	625.302		34115.7	146	158	0		180614_thermo_ChSp_B3_28.750.750.2 File:"180614_thermo_ChSp_B3_28.raw", NativeID:"controllerType=0 controllerNumber=1 scan=750"
TRUE	TRUE	(Q)IPQQQQIPQQPQQ(F)	0.99				4.65758	2		780.911	1559.81	2	0.001011	0.6477			24142.4	146	158	0		180614_thermo_ChSp_B3_28.750.750.2 File:"180614_thermo_ChSp_B3_28.raw", NativeID:"controllerType=0 controllerNumber=1 scan=750" RTINSECONDS=625.3019
TRUE	TRUE	(Q)LPQQQQIPQQPQQ(F)	1	54.97	25	0	4.38722	2		780.911	1559.81	2	0.0006441	0.4126	627.99		44000.2	146	158	0	CS-Omega-B3|AWK59777.1	180614_thermo_ChSp_B3_28.754.754.2 File:"180614_thermo_ChSp_B3_28.raw", NativeID:"controllerType=0 controllerNumber=1 scan=754" RTINSECONDS=627.9904
TRUE	TRUE	(Q)LPQQQQIPQQPQQ(F)	1	39.73	25	0		2		780.911	1559.81	2	0.001012	0.6484	625.302		34115.7	146	158	0	CS-Omega-B3|AWK59777.1	180614_thermo_ChSp_B3_28.750.750.2 File:"180614_thermo_ChSp_B3_28.raw", NativeID:"controllerType=0 controllerNumber=1 scan=750"
TRUE	TRUE	(Q)LPQQQQIPQQPQQ(F)	0.99				4.65758	2		780.911	1559.81	2	0.001011	0.6477			24142.4	146	158	0	CS-Omega-B3|AWK59777.1	180614_thermo_ChSp_B3_28.750.750.2 File:"180614_thermo_ChSp_B3_28.raw", NativeID:"controllerType=0 controllerNumber=1 scan=750" RTINSECONDS=625.3019
TRUE	TRUE	(Q)LPQQQQIPQQPQQF(L)	1	31.91	25	31.91	5.33724	2		854.445	1706.88	2	0.001214	0.7109	878.337		10916.4	146	159	0	CS-Omega-B3|AWK59777.1	180614_thermo_ChSp_B3_28.1125.1125.2 File:"180614_thermo_ChSp_B3_28.raw", NativeID:"controllerType=0 controllerNumber=1 scan=1125" RTINSECONDS=878.3373
TRUE	TRUE	(Q)LPQQQQIPQQPQQF(L)	0.98	22.8	25	22.8		2		854.444	1706.87	2	-0.0001279	-0.07491	876.03		9969.87	146	159	0	CS-Omega-B3|AWK59777.1	180614_thermo_ChSp_B3_28.1122.1122.2 File:"180614_thermo_ChSp_B3_28.raw", NativeID:"controllerType=0 controllerNumber=1 scan=1122"
TRUE	TRUE	(F)LQQQQFPQQQPPQQH(Q)	1				12.1367	1		930.46	1858.9	2	-0.003133	-1.684			77477.4	160	174	0		180605_chymo_ChSp_B3_28_180611153351.1028.1028.2 File:"180605_chymo_ChSp_B3_28_180611153351.raw", NativeID:"controllerType=0 controllerNumber=1 scan=1028" RTINSECONDS=1076.6864
TRUE	TRUE	(F)LQQQQFPQQQPPQQH(Q)	1				10.6198	1		930.473	1858.93	2	0.02433	13.08			14834.3	160	174	0		180605_chymo_ChSp_B3_28.712.712.2 File:"180605_chymo_ChSp_B3_28.raw", NativeID:"controllerType=0 controllerNumber=1 scan=712" RTINSECONDS=1182.2949
TRUE	TRUE	(F)LQQQQFPQQQPPQQH(Q)	1				8.01323	1		930.459	1858.9	2	-0.004597	-2.472			33949	160	174	0		180605_chymo_ChSp_B3_28_180611153351.1024.1024.2 File:"180605_chymo_ChSp_B3_28_180611153351.raw", NativeID:"controllerType=0 controllerNumber=1 scan=1024" RTINSECONDS=1074.3725
TRUE	TRUE	(F)LQQQQFPQQQPPQQH(Q)	1				8.10237	1		930.473	1858.93	2	0.02372	12.75			10122.8	160	174	0		180605_chymo_ChSp_B3_28.708.708.2 File:"180605_chymo_ChSp_B3_28.raw", NativeID:"controllerType=0 controllerNumber=1 scan=708" RTINSECONDS=1179.7593
TRUE	TRUE	(F)LQQQQFPQQQPPQQH(Q)	1				7.61979	1		620.651	1858.93	3	0.02267	12.19			14112.1	160	174	0		180605_chymo_ChSp_B3_28.706.706.3 File:"180605_chymo_ChSp_B3_28.raw", NativeID:"controllerType=0 controllerNumber=1 scan=706" RTINSECONDS=1177.8162
TRUE	TRUE	(F)LQQQQFPQQQPPQQH(Q)	1				7.20761	1		620.651	1858.93	3	0.02286	12.29			27241.4	160	174	0		180605_chymo_ChSp_B3_28.709.709.3 File:"180605_chymo_ChSp_B3_28.raw", NativeID:"controllerType=0 controllerNumber=1 scan=709" RTINSECONDS=1180.0742
TRUE	TRUE	(F)LQQQQFPQQQPPQQH(Q)	0.97				4.14267	1		620.642	1858.9	3	-0.003328	-1.789			25361.6	160	174	0		180605_chymo_ChSp_B3_28_180611153351.1020.1020.3 File:"180605_chymo_ChSp_B3_28_180611153351.raw", NativeID:"controllerType=0 controllerNumber=1 scan=1020" RTINSECONDS=1072.0231
TRUE	TRUE	(F)LQQQQFPQQQPPQQHQFPQ(Q)	1				7.92082	1		787.389	2359.15	3	-0.000151	-0.06398			17473.9	160	178	0		180605_chymo_ChSp_B3_28_180611153351.1688.1688.3 File:"180605_chymo_ChSp_B3_28_180611153351.raw", NativeID:"controllerType=0 controllerNumber=1 scan=1688" RTINSECONDS=1537.5171
TRUE	TRUE	(F)LQQQQFPQQQPPQQHQFPQ(Q)	1				6.35655	1		787.388	2359.14	3	-0.002898	-1.228			13499.5	160	178	0		180605_chymo_ChSp_B3_28_180611153351.1683.1683.3 File:"180605_chymo_ChSp_B3_28_180611153351.raw", NativeID:"controllerType=0 controllerNumber=1 scan=1683" RTINSECONDS=1534.8422
TRUE	TRUE	(F)LQQQQFPQQQPPQQHQFPQQ(Q)	1				7.38722	1		830.077	2487.21	3	0.00558	2.243			8888.62	160	179	0		180614_thermo_ChSp_B3_28.908.908.3 File:"180614_thermo_ChSp_B3_28.raw", NativeID:"controllerType=0 controllerNumber=1 scan=908" RTINSECONDS=723.5761
TRUE	TRUE	(F)LQQQQFPQQQPPQQHQFPQQQLPQ(Q)	1				8.63827	1		985.492	2953.46	3	-0.00322	-1.09			11354	160	183	0		180605_chymo_ChSp_B3_28_180611153351.2036.2036.3 File:"180605_chymo_ChSp_B3_28_180611153351.raw", NativeID:"controllerType=0 controllerNumber=1 scan=2036" RTINSECONDS=1776.3766
TRUE	TRUE	(F)LQQQQFPQQQPPQQHQFPQQQLPQ(Q)	1				5.37675	1		985.492	2953.45	3	-0.005051	-1.71			19649.5	160	183	0		180605_chymo_ChSp_B3_28_180611153351.2039.2039.3 File:"180605_chymo_ChSp_B3_28_180611153351.raw", NativeID:"controllerType=0 controllerNumber=1 scan=2039" RTINSECONDS=1779.8768
TRUE	TRUE	(F)LQQQQFPQQQPPQQHQFPQQQLPQQQ(Q)	1				14.8539	1		1070.86	3209.57	3	-0.00366	-1.14			21156.5	160	185	0		180605_chymo_ChSp_B3_28_180611153351.1956.1956.3 File:"180605_chymo_ChSp_B3_28_180611153351.raw", NativeID:"controllerType=0 controllerNumber=1 scan=1956" RTINSECONDS=1713.2375
TRUE	TRUE	(F)LQQQQFPQQQPPQQHQFPQQQLPQQQ(Q)	1				14.8239	1		1070.87	3209.57	3	-0.001829	-0.5697			20554.3	160	185	0		180605_chymo_ChSp_B3_28_180611153351.1958.1958.3 File:"180605_chymo_ChSp_B3_28_180611153351.raw", NativeID:"controllerType=0 controllerNumber=1 scan=1958" RTINSECONDS=1715.1133
TRUE	TRUE	(F)LQQQQFPQQQPPQQHQFPQQQLPQQQ(Q)	0.99				9.34679	1		803.399	3209.57	4	-0.007518	-2.342			10712.9	160	185	0		180605_chymo_ChSp_B3_28_180611153351.1954.1954.4 File:"180605_chymo_ChSp_B3_28_180611153351.raw", NativeID:"controllerType=0 controllerNumber=1 scan=1954" RTINSECONDS=1711.3286
TRUE	TRUE	(F)LQQQQFPQQQPPQQHQFPQQQLPQQQ(Q)	0.95				4.65758	1		803.4	3209.57	4	-0.005076	-1.581			10181.8	160	185	0		180605_chymo_ChSp_B3_28_180611153351.1959.1959.4 File:"180605_chymo_ChSp_B3_28_180611153351.raw", NativeID:"controllerType=0 controllerNumber=1 scan=1959" RTINSECONDS=1715.4191
TRUE	TRUE	(F)LQQQQFPQQQPPQQHQFPQQQLPQQQQIPQQQ(Q)	1				11.6021	1		983.994	3931.95	4	-0.002109	-0.5362			26590.3	160	191	0		180605_chymo_ChSp_B3_28_180611153351.2119.2119.4 File:"180605_chymo_ChSp_B3_28_180611153351.raw", NativeID:"controllerType=0 controllerNumber=1 scan=2119" RTINSECONDS=1840.1364
TRUE	TRUE	(F)LQQQQFPQQQPPQQHQFPQQQLPQQQQIPQQQ(Q)	1				11.1675	1		983.994	3931.94	4	-0.002597	-0.6603			25920.3	160	191	0		180605_chymo_ChSp_B3_28_180611153351.2148.2148.4 File:"180605_chymo_ChSp_B3_28_180611153351.raw", NativeID:"controllerType=0 controllerNumber=1 scan=2148" RTINSECONDS=1855.9369
TRUE	TRUE	(F)LQQQQFPQQQPPQQHQFPQQQLPQQQQIPQQQ(Q)	0.99				10.4685	1		983.993	3931.94	4	-0.006015	-1.529			17828.3	160	191	0		180605_chymo_ChSp_B3_28_180611153351.2116.2116.4 File:"180605_chymo_ChSp_B3_28_180611153351.raw", NativeID:"controllerType=0 controllerNumber=1 scan=2116" RTINSECONDS=1837.94
TRUE	TRUE	(F)LQQQQFPQQQPPQQHQFPQQQLPQQQQIPQQQ(Q)	0.99				9.01323	1		983.993	3931.94	4	-0.003085	-0.7844			16253.7	160	191	0		180605_chymo_ChSp_B3_28_180611153351.2171.2171.4 File:"180605_chymo_ChSp_B3_28_180611153351.raw", NativeID:"controllerType=0 controllerNumber=1 scan=2171" RTINSECONDS=1868.9761
TRUE	TRUE	(F)LQQQQFPQQQPPQQHQFPQQQLPQQQQIPQQQ(Q)	0.96				5.10791	1		983.994	3931.95	4	-0.0004	-0.1017			27303.3	160	191	0		180605_chymo_ChSp_B3_28_180611153351.2142.2142.4 File:"180605_chymo_ChSp_B3_28_180611153351.raw", NativeID:"controllerType=0 controllerNumber=1 scan=2142" RTINSECONDS=1852.9686
TRUE	TRUE	(Q)IAQQPQQLPQQQ(Q)	0.96				3.67778	1		703.873	1405.73	2	0.0006041	0.4294	567.471		17974.8	244	255	0		180614_thermo_ChSp_B3_28.655.655.2 File:"180614_thermo_ChSp_B3_28.raw", NativeID:"controllerType=0 controllerNumber=1 scan=655" RTINSECONDS=567.4714
TRUE	TRUE	(Q)IAQQPQQLPQQQQIPQQPQ(L)	1	43.77	25	43.77	8.76955	2		742.726	2225.16	3	0.0008071	0.3625	745.048		257970	244	262	0		180614_thermo_ChSp_B3_28.956.956.3 File:"180614_thermo_ChSp_B3_28.raw", NativeID:"controllerType=0 controllerNumber=1 scan=956" RTINSECONDS=745.0476
TRUE	TRUE	(Q)IAQQPQQLPQQQQIPQQPQ(L)	1	35.86	25	35.86	6.4437	2		742.726	2225.16	3	-0.0004739	-0.2129	742.899		64421.4	244	262	0		180614_thermo_ChSp_B3_28.953.953.3 File:"180614_thermo_ChSp_B3_28.raw", NativeID:"controllerType=0 controllerNumber=1 scan=953" RTINSECONDS=742.8993
TRUE	TRUE	(Q)IAQQPQQLPQQQQIPQQPQ(L)	1	31.15	25	31.1		2		1113.59	2225.16	2	0.003018	1.356	747.675		3069.16	244	262	0		180614_thermo_ChSp_B3_28.961.961.2 File:"180614_thermo_ChSp_B3_28.raw", NativeID:"controllerType=0 controllerNumber=1 scan=961"
TRUE	TRUE	(Q)QFPQQQEFPQQQ(F)	1				5.61979	1		766.861	1531.71	2	0.0009921	0.6473	791.024		17031.3	326	337	0		180614_thermo_ChSp_B3_28.1024.1024.2 File:"180614_thermo_ChSp_B3_28.raw", NativeID:"controllerType=0 controllerNumber=1 scan=1024" RTINSECONDS=791.024
TRUE	TRUE	(Q)QFPQQQEFPQQQ(F)	0.99				4.69897	1		766.861	1531.71	2	0.001724	1.125	761.479		14525.9	326	337	0		180614_thermo_ChSp_B3_28.991.991.2 File:"180614_thermo_ChSp_B3_28.raw", NativeID:"controllerType=0 controllerNumber=1 scan=991" RTINSECONDS=761.4789
TRUE	TRUE	(Q)QFPQQQEFPQQQFPQQQF(H)	1				9.1549	1		770.03	2307.07	3	-0.003277	-1.42	2455.6		23957.6	326	343	0	CS-Omega-B3|AWK59777.1	180605_chymo_ChSp_B3_28_180611153351.3119.3119.3 File:"180605_chymo_ChSp_B3_28_180611153351.raw", NativeID:"controllerType=0 controllerNumber=1 scan=3119" RTINSECONDS=2455.6029
TRUE	TRUE	(Q)QFPQQQEFPQQQFPQQQF(H)	1				6.79588	1		770.03	2307.07	3	-0.002727	-1.182			12469.6	326	343	0	CS-Omega-B3|AWK59777.1	180605_chymo_ChSp_B3_28_180611153351.3126.3126.3 File:"180605_chymo_ChSp_B3_28_180611153351.raw", NativeID:"controllerType=0 controllerNumber=1 scan=3126" RTINSECONDS=2461.531
TRUE	TRUE	(Q)FHQQQLPQQQ(F)	1	36.47	25	36.47	4.61979	2		641.321	1280.63	2	0.0005581	0.4354	499.677		16765.6	343	352	0	CS-Omega-B3|AWK59777.1	180614_thermo_ChSp_B3_28.537.537.2 File:"180614_thermo_ChSp_B3_28.raw", NativeID:"controllerType=0 controllerNumber=1 scan=537" RTINSECONDS=499.6765
TRUE	TRUE	(Q)FHQQQLPQQQFPQQ(Q)	1				7.34679	1		891.44	1780.87	2	0.000561	0.3148			9882.27	343	356	0	CS-Omega-B3|AWK59777.1	180614_thermo_ChSp_B3_28.906.906.2 File:"180614_thermo_ChSp_B3_28.raw", NativeID:"controllerType=0 controllerNumber=1 scan=906" RTINSECONDS=722.9606
TRUE	TRUE	(Q)FHQQQLPQQQFPQQ(Q)	1				4.88606	1		891.44	1780.87	2	0.001171	0.6572			8284.45	343	356	0	CS-Omega-B3|AWK59777.1	180614_thermo_ChSp_B3_28.901.901.2 File:"180614_thermo_ChSp_B3_28.raw", NativeID:"controllerType=0 controllerNumber=1 scan=901" RTINSECONDS=720.3316
TRUE	TRUE	(F)HQQQLPQQQFPQ(Q)	1				7.46852	1		753.886	1505.76	2	0.01904	12.64			16127	344	355	0	CS-Omega-B3|AWK59777.1	180605_chymo_ChSp_B3_28.805.805.2 File:"180605_chymo_ChSp_B3_28.raw", NativeID:"controllerType=0 controllerNumber=1 scan=805" RTINSECONDS=1324.315
TRUE	TRUE	(F)HQQQLPQQQFPQ(Q)	1				6.49485	1		753.875	1505.73	2	-0.002932	-1.946			25442.9	344	355	0	CS-Omega-B3|AWK59777.1	180605_chymo_ChSp_B3_28_180611153351.1261.1261.2 File:"180605_chymo_ChSp_B3_28_180611153351.raw", NativeID:"controllerType=0 controllerNumber=1 scan=1261" RTINSECONDS=1244.8685
TRUE	TRUE	(F)HQQQLPQQQFPQQQFPQ(Q)	1				8.27572	1		1068.02	2134.03	2	-0.00147	-0.6885	1724.07		13257.4	344	360	0	CS-Omega-B3|AWK59777.1	180605_chymo_ChSp_B3_28_180611153351.1967.1967.2 File:"180605_chymo_ChSp_B3_28_180611153351.raw", NativeID:"controllerType=0 controllerNumber=1 scan=1967" RTINSECONDS=1724.0738
TRUE	TRUE	(F)HQQQLPQQQFPQQQFPQ(Q)	1				6.4318	1		1068.02	2134.03	2	-0.001958	-0.9171	1725.94		14506.6	344	360	0	CS-Omega-B3|AWK59777.1	180605_chymo_ChSp_B3_28_180611153351.1969.1969.2 File:"180605_chymo_ChSp_B3_28_180611153351.raw", NativeID:"controllerType=0 controllerNumber=1 scan=1969" RTINSECONDS=1725.9407
TRUE	TRUE	(F)HQQQLPQQQFPQQQFPQQQFPQ(Q)	1				9.22915	1		921.783	2762.33	3	-0.005637	-2.04			7849.58	344	365	0	CS-Omega-B3|AWK59777.1	180605_chymo_ChSp_B3_28_180611153351.2480.2480.3 File:"180605_chymo_ChSp_B3_28_180611153351.raw", NativeID:"controllerType=0 controllerNumber=1 scan=2480" RTINSECONDS=2034.5893
TRUE	TRUE	(F)HQQQLPQQQFPQQQFPQQQFPQ(Q)	1				8.3098	1		921.783	2762.33	3	-0.003622	-1.311			14217.7	344	365	0	CS-Omega-B3|AWK59777.1	180605_chymo_ChSp_B3_28_180611153351.2487.2487.3 File:"180605_chymo_ChSp_B3_28_180611153351.raw", NativeID:"controllerType=0 controllerNumber=1 scan=2487" RTINSECONDS=2037.8665
TRUE	TRUE	(F)HQQQLPQQQFPQQQFPQQQFPQQQ(Q)	1				14.7212	1		1007.17	3018.49	3	0.0364	12.06			6114.83	344	367	0	CS-Omega-B3|AWK59777.1	180605_chymo_ChSp_B3_28.1259.1259.3 File:"180605_chymo_ChSp_B3_28.raw", NativeID:"controllerType=0 controllerNumber=1 scan=1259" RTINSECONDS=2040.9436
TRUE	TRUE	(F)HQQQLPQQQFPQQQFPQQQFPQQQ(Q)	1				11.6778	1		1007.16	3018.44	3	-0.005344	-1.77			56937.9	344	367	0	CS-Omega-B3|AWK59777.1	180605_chymo_ChSp_B3_28_180611153351.2322.2322.3 File:"180605_chymo_ChSp_B3_28_180611153351.raw", NativeID:"controllerType=0 controllerNumber=1 scan=2322" RTINSECONDS=1953.0593
TRUE	TRUE	(F)HQQQLPQQQFPQQQFPQQQFPQQQ(Q)	1				9.19382	1		1007.15	3018.44	3	-0.006259	-2.073			30584.4	344	367	0	CS-Omega-B3|AWK59777.1	180605_chymo_ChSp_B3_28_180611153351.2313.2313.3 File:"180605_chymo_ChSp_B3_28_180611153351.raw", NativeID:"controllerType=0 controllerNumber=1 scan=2313" RTINSECONDS=1949.9022
TRUE	TRUE	(F)HQQQLPQQQFPQQQFPQQQFPQQQ(Q)	1				9.92082	1		1007.17	3018.49	3	0.03677	12.18			4784.02	344	367	0	CS-Omega-B3|AWK59777.1	180605_chymo_ChSp_B3_28.1262.1262.3 File:"180605_chymo_ChSp_B3_28.raw", NativeID:"controllerType=0 controllerNumber=1 scan=1262" RTINSECONDS=2044.8529
TRUE	TRUE	(F)HQQQLPQQQFPQQQFPQQQFPQQQQFPQQQQL(T)	1	26.58	25	26.58	10.7696	2		1339.65	4015.94	3	-0.006939	-1.727	2346.49		15564.6	344	375	0	CS-Omega-B3|AWK59777.1	180605_chymo_ChSp_B3_28_180611153351.2970.2970.3 File:"180605_chymo_ChSp_B3_28_180611153351.raw", NativeID:"controllerType=0 controllerNumber=1 scan=2970" RTINSECONDS=2346.4945
TRUE	TRUE	(F)HQQQLPQQQFPQQQFPQQQFPQQQQFPQQQQL(T)	1	27.97	25	27.97	9.4437	2		1339.66	4015.95	3	-0.00108	-0.2688	2342.3		19860.6	344	375	0	CS-Omega-B3|AWK59777.1	180605_chymo_ChSp_B3_28_180611153351.2964.2964.3 File:"180605_chymo_ChSp_B3_28_180611153351.raw", NativeID:"controllerType=0 controllerNumber=1 scan=2964" RTINSECONDS=2342.2981
TRUE	TRUE	(F)HQQQLPQQQFPQQQFPQQQFPQQQQFPQQQQL(T)	1	32.77	25	32.77	11.9208	2		1004.99	4015.94	4	-0.005182	-1.29	2332.4		88199.6	344	375	0	CS-Omega-B3|AWK59777.1	180605_chymo_ChSp_B3_28_180611153351.2951.2951.4 File:"180605_chymo_ChSp_B3_28_180611153351.raw", NativeID:"controllerType=0 controllerNumber=1 scan=2951" RTINSECONDS=2332.4015
TRUE	TRUE	(F)HQQQLPQQQFPQQQFPQQQFPQQQQFPQQQQL(T)	1	31.87	25	28.99	9.4318	2		1004.99	4015.95	4	0.0001901	0.04731	2330.29		56246.1	344	375	0	CS-Omega-B3|AWK59777.1	180605_chymo_ChSp_B3_28_180611153351.2948.2948.4 File:"180605_chymo_ChSp_B3_28_180611153351.raw", NativeID:"controllerType=0 controllerNumber=1 scan=2948" RTINSECONDS=2330.2937
TRUE	TRUE	(Q)QQFPQQQFPQQQQFPQQQQL(T)	1				6.95861	1		843.745	2528.21	3	-0.007279	-2.878			5097.57	356	375	0	CS-Omega-B3|AWK59777.1	180605_chymo_ChSp_B3_28_180611153351.2795.2795.3 File:"180605_chymo_ChSp_B3_28_180611153351.raw", NativeID:"controllerType=0 controllerNumber=1 scan=2795" RTINSECONDS=2225.4423
TRUE	TRUE	(Q)QQFPQQQQFPQQQQL(T)	1				4.63827	1		950.968	1899.92	2	-0.001099	-0.5781			7317.8	361	375	0	CS-Omega-B3|AWK59777.1	180605_chymo_ChSp_B3_28_180611153351.2265.2265.2 File:"180605_chymo_ChSp_B3_28_180611153351.raw", NativeID:"controllerType=0 controllerNumber=1 scan=2265" RTINSECONDS=1930.7162
TRUE	TRUE	(L)TQQQFPRPQ(Q)	1				5.76955	1		565.291	1128.57	2	-0.001023	-0.9057			369144	376	384	0	CS-Omega-B3|AWK59777.1	180605_chymo_ChSp_B3_28_180611153351.858.858.2 File:"180605_chymo_ChSp_B3_28_180611153351.raw", NativeID:"controllerType=0 controllerNumber=1 scan=858" RTINSECONDS=958.9685
TRUE	TRUE	(L)TQQQFPRPQ(Q)	1				4.82391	1		565.291	1128.57	2	-4.7e-05	-0.04161			586636	376	384	0	CS-Omega-B3|AWK59777.1	180605_chymo_ChSp_B3_28_180611153351.853.853.2 File:"180605_chymo_ChSp_B3_28_180611153351.raw", NativeID:"controllerType=0 controllerNumber=1 scan=853" RTINSECONDS=956.2539
TRUE	TRUE	(L)TQQQFPRPQ(Q)	1				4.63827	1		565.29	1128.57	2	-0.002	-1.771			18312.7	376	384	0	CS-Omega-B3|AWK59777.1	180605_chymo_ChSp_B3_28_180611153351.785.785.2 File:"180605_chymo_ChSp_B3_28_180611153351.raw", NativeID:"controllerType=0 controllerNumber=1 scan=785" RTINSECONDS=912.9796
TRUE	TRUE	(L)TQQQFPRPQ(Q)	0.96				3.56864	1		565.29	1128.57	2	-0.001389	-1.23			15131.3	376	384	0	CS-Omega-B3|AWK59777.1	180605_chymo_ChSp_B3_28_180611153351.781.781.2 File:"180605_chymo_ChSp_B3_28_180611153351.raw", NativeID:"controllerType=0 controllerNumber=1 scan=781" RTINSECONDS=910.6115
TRUE	TRUE	(L)TQQQFPRPQ(Q)	0.95				4.25181	1		565.301	1128.59	2	0.01948	17.25			20871.3	376	384	0	CS-Omega-B3|AWK59777.1	180605_chymo_ChSp_B3_28.620.620.2 File:"180605_chymo_ChSp_B3_28.raw", NativeID:"controllerType=0 controllerNumber=1 scan=620" RTINSECONDS=1067.0863
TRUE	TRUE	(Q)SQEPSPYQQYPQQQPSGSDVIS(I)	0.99				4.65758	1		817.375	2449.1	3	0.000884	0.3608			23739.1	419	440	0	CS-Omega-B3|AWK59777.1	180614_thermo_ChSp_B3_28.1084.1084.3 File:"180614_thermo_ChSp_B3_28.raw", NativeID:"controllerType=0 controllerNumber=1 scan=1084" RTINSECONDS=841.4312
TRUE	TRUE	(Y)QQYPQQQPSGSD(V)	1				7.16749	1		681.799	1361.58	2	-0.00211	-1.549			9914.92	426	437	0	CS-Omega-B3|AWK59777.1	180605_chymo_ChSp_B3_28_180611153351.589.589.2 File:"180605_chymo_ChSp_B3_28_180611153351.raw", NativeID:"controllerType=0 controllerNumber=1 scan=589" RTINSECONDS=786.8268
TRUE	TRUE	(Y)QQYPQQQPSGSD(V)	0.99				4.22915	1		681.798	1361.58	2	-0.002842	-2.086			12442	426	437	0	CS-Omega-B3|AWK59777.1	180605_chymo_ChSp_B3_28_180611153351.592.592.2 File:"180605_chymo_ChSp_B3_28_180611153351.raw", NativeID:"controllerType=0 controllerNumber=1 scan=592" RTINSECONDS=789.044
TRUE	TRUE	(Y)QQYPQQQPSGSDVIS(I)	1				8.88606	1		831.391	1660.77	2	-0.00204	-1.228			5539.5	426	440	0	CS-Omega-B3|AWK59777.1	180605_chymo_ChSp_B3_28_180611153351.1372.1372.2 File:"180605_chymo_ChSp_B3_28_180611153351.raw", NativeID:"controllerType=0 controllerNumber=1 scan=1372" RTINSECONDS=1308.1921
TRUE	TRUE	(Y)QQYPQQQPSGSDVIS(I)	1				6.58503	1		831.39	1660.77	2	-0.003504	-2.109			7505.85	426	440	0	CS-Omega-B3|AWK59777.1	180605_chymo_ChSp_B3_28_180611153351.1378.1378.2 File:"180605_chymo_ChSp_B3_28_180611153351.raw", NativeID:"controllerType=0 controllerNumber=1 scan=1378" RTINSECONDS=1311.1319
TRUE	TRUE	(Y)QQYPQQQPSGSDVISISG(-)	1				6.50864	2		959.96	1917.9	2	-0.00231	-1.204			9098.5	426	443	0	CS-Omega-B3|AWK59777.1	180605_chymo_ChSp_B3_28_180611153351.2080.2080.2 File:"180605_chymo_ChSp_B3_28_180611153351.raw", NativeID:"controllerType=0 controllerNumber=1 scan=2080" RTINSECONDS=1808.7243
TRUE	TRUE	(Y)QQYPQQQPSGSDVISISG(-)	1				7.18046	2		959.973	1917.93	2	0.02442	12.73			2115.32	426	443	0	CS-Omega-B3|AWK59777.1	180605_chymo_ChSp_B3_28.1139.1139.2 File:"180605_chymo_ChSp_B3_28.raw", NativeID:"controllerType=0 controllerNumber=1 scan=1139" RTINSECONDS=1854.7506
TRUE	TRUE	(Y)QQYPQQQPSGSDVISISG(-)	1				6.3279	2		959.96	1917.9	2	-0.002555	-1.331			6511	426	443	0	CS-Omega-B3|AWK59777.1	180605_chymo_ChSp_B3_28_180611153351.2077.2077.2 File:"180605_chymo_ChSp_B3_28_180611153351.raw", NativeID:"controllerType=0 controllerNumber=1 scan=2077" RTINSECONDS=1806.6748
TRUE	TRUE	(Y)QQYPQQQPSGSDVISISG(-)	1				6.10237	2		959.973	1917.93	2	0.02442	12.73			2577.08	426	443	0	CS-Omega-B3|AWK59777.1	180605_chymo_ChSp_B3_28.1141.1141.2 File:"180605_chymo_ChSp_B3_28.raw", NativeID:"controllerType=0 controllerNumber=1 scan=1141" RTINSECONDS=1856.8709
TRUE	TRUE	(Y)QQYPQQQPSGSDVISISGL(-)	1	54.26	25	54.26	5.52288	2		1016.5	2030.99	2	-0.005478	-2.696	2508.39		6120.6	426	444	0	CS-Omega-B3|AWK59777.1	180605_chymo_ChSp_B3_28_180611153351.3181.3181.2 File:"180605_chymo_ChSp_B3_28_180611153351.raw", NativeID:"controllerType=0 controllerNumber=1 scan=3181" RTINSECONDS=2508.3937
TRUE	TRUE	(Y)QQYPQQQPSGSDVISISGL(-)	1	54.02	25	54.02	4.60206	2		1016.5	2030.99	2	-0.00145	-0.7136	2510.88		6595.66	426	444	0	CS-Omega-B3|AWK59777.1	180605_chymo_ChSp_B3_28_180611153351.3185.3185.2 File:"180605_chymo_ChSp_B3_28_180611153351.raw", NativeID:"controllerType=0 controllerNumber=1 scan=3185" RTINSECONDS=2510.879
TRUE	TRUE	(Y)QQYPQQQPSGSDVISISGL(-)	1	34.9	25	34.9	6.92082	2		1016.52	2031.02	2	0.02699	13.28	2554.51		6638.48	426	444	0	CS-Omega-B3|AWK59777.1	180605_chymo_ChSp_B3_28.1557.1557.2 File:"180605_chymo_ChSp_B3_28.raw", NativeID:"controllerType=0 controllerNumber=1 scan=1557" RTINSECONDS=2554.5131
TRUE	TRUE	(Y)QQYPQQQPSGSDVISISGL(-)	1	33.03	25	33.03	2.88606	2		1016.52	2031.02	2	0.0265	13.04	2552.4		6684.9	426	444	0	CS-Omega-B3|AWK59777.1	180605_chymo_ChSp_B3_28.1555.1555.2 File:"180605_chymo_ChSp_B3_28.raw", NativeID:"controllerType=0 controllerNumber=1 scan=1555" RTINSECONDS=2552.3975

## Sheet: Spot 29
Valid	Assigned	Sequence	Prob	Mascot Ion score	Mascot Identity score	Mascot Delta Ion Score	X! Tandem	NTT	Modifications	Observed	Actual Mass	Charge	Delta Da	Delta PPM	Retention Time	Intensity	TIC	Start	Stop	# Other Proteins	Other Proteins	Spectrum ID
TRUE	TRUE	(L)LSPRGKEL(H)	0.97	23.56	25	18.12		2		450.268	898.522	2	-0.001578	-1.754	858.341		83001.5	23	30	0	CS-Omega-B3|AWK59777.1	180605_chymo_ChSp_B3_29_180611163931.533.533.2 File:"180605_chymo_ChSp_B3_29_180611163931.raw", NativeID:"controllerType=0 controllerNumber=1 scan=533"
TRUE	TRUE	(L)SPRGKELHTPQEQFPQQQQFPQPQ(Q)	0.98				7.82391	1		954.141	2859.4	3	-0.00544	-1.902			9282.2	24	47	0	CS-Omega-B3|AWK59777.1	180605_chymo_ChSp_B3_29_180611163931.1377.1377.3 File:"180605_chymo_ChSp_B3_29_180611163931.raw", NativeID:"controllerType=0 controllerNumber=1 scan=1377" RTINSECONDS=1589.3208
TRUE	TRUE	(L)SPRGKELHTPQEQFPQQQQFPQPQ(Q)	0.97				6.88606	1		954.14	2859.4	3	-0.005989	-2.094			9661.68	24	47	0	CS-Omega-B3|AWK59777.1	180605_chymo_ChSp_B3_29_180611163931.1374.1374.3 File:"180605_chymo_ChSp_B3_29_180611163931.raw", NativeID:"controllerType=0 controllerNumber=1 scan=1374" RTINSECONDS=1587.2145
TRUE	TRUE	(L)HTPQEQFPQQQQFPQPQ(Q)	0.98				7.82391	1		698.332	2091.97	3	-0.003403	-1.626			14706.8	31	47	0	CS-Omega-B3|AWK59777.1	180605_chymo_ChSp_B3_29_180611163931.1446.1446.3 File:"180605_chymo_ChSp_B3_29_180611163931.raw", NativeID:"controllerType=0 controllerNumber=1 scan=1446" RTINSECONDS=1662.799
TRUE	TRUE	(L)HTPQEQFPQQQQFPQPQ(Q)	0.96				6.52288	1		698.332	2091.97	3	-0.003769	-1.801			15140.3	31	47	0	CS-Omega-B3|AWK59777.1	180605_chymo_ChSp_B3_29_180611163931.1444.1444.3 File:"180605_chymo_ChSp_B3_29_180611163931.raw", NativeID:"controllerType=0 controllerNumber=1 scan=1444" RTINSECONDS=1660.785
TRUE	TRUE	(F)LQQQQIPQQQIPQ(Q)	1				7.74473	1		788.925	1575.83	2	-0.002579	-1.636			13105.3	74	86	0	CS-Omega-B3|AWK59777.1	180605_chymo_ChSp_B3_29_180611163931.1305.1305.2 File:"180605_chymo_ChSp_B3_29_180611163931.raw", NativeID:"controllerType=0 controllerNumber=1 scan=1305" RTINSECONDS=1510.4863
TRUE	TRUE	(F)LQQQQIPQQQIPQQH(Q)	1				10.5229	1		921.483	1840.95	2	-0.002769	-1.503			55292.5	74	88	0	CS-Omega-B3|AWK59777.1	180605_chymo_ChSp_B3_29_180611163931.1114.1114.2 File:"180605_chymo_ChSp_B3_29_180611163931.raw", NativeID:"controllerType=0 controllerNumber=1 scan=1114" RTINSECONDS=1323.6249
TRUE	TRUE	(F)LQQQQIPQQQIPQQH(Q)	1				9.55284	1		921.484	1840.95	2	-0.001915	-1.04			38520	74	88	0	CS-Omega-B3|AWK59777.1	180605_chymo_ChSp_B3_29_180611163931.1111.1111.2 File:"180605_chymo_ChSp_B3_29_180611163931.raw", NativeID:"controllerType=0 controllerNumber=1 scan=1111" RTINSECONDS=1321.5659
TRUE	TRUE	(F)LQQQQIPQQQIPQQH(Q)	1				10.2676	1		921.497	1840.98	2	0.02396	13.01			7213.48	74	88	0	CS-Omega-B3|AWK59777.1	180605_chymo_ChSp_B3_29.706.706.2 File:"180605_chymo_ChSp_B3_29.raw", NativeID:"controllerType=0 controllerNumber=1 scan=706" RTINSECONDS=1223.0848
TRUE	TRUE	(F)LQQQQIPQQQIPQQH(Q)	1				8.58503	1		921.496	1840.98	2	0.02335	12.68			6698.44	74	88	0	CS-Omega-B3|AWK59777.1	180605_chymo_ChSp_B3_29.708.708.2 File:"180605_chymo_ChSp_B3_29.raw", NativeID:"controllerType=0 controllerNumber=1 scan=708" RTINSECONDS=1225.1979
TRUE	TRUE	(F)LQQQQIPQQQIPQQH(Q)	0.98				7.33724	1		614.667	1840.98	3	0.02383	12.94			15772.8	74	88	0	CS-Omega-B3|AWK59777.1	180605_chymo_ChSp_B3_29.701.701.3 File:"180605_chymo_ChSp_B3_29.raw", NativeID:"controllerType=0 controllerNumber=1 scan=701" RTINSECONDS=1217.0507
TRUE	TRUE	(F)LQQQQIPQQQIPQQH(Q)	0.97				7.14267	1		614.667	1840.98	3	0.02474	13.43			19587.3	74	88	0	CS-Omega-B3|AWK59777.1	180605_chymo_ChSp_B3_29.703.703.3 File:"180605_chymo_ChSp_B3_29.raw", NativeID:"controllerType=0 controllerNumber=1 scan=703" RTINSECONDS=1219.1691
TRUE	TRUE	(F)LQQQQIPQQQIPQQH(Q)	0.97				6.76955	1		614.658	1840.95	3	-0.001806	-0.9805			67159.5	74	88	0	CS-Omega-B3|AWK59777.1	180605_chymo_ChSp_B3_29_180611163931.1109.1109.3 File:"180605_chymo_ChSp_B3_29_180611163931.raw", NativeID:"controllerType=0 controllerNumber=1 scan=1109" RTINSECONDS=1319.8124
TRUE	TRUE	(F)LQQQQIPQQQIPQQHQIPQQPQ(Q)	0.99				8.46852	1		887.798	2660.37	3	-0.005678	-2.133	1632.6		31956.9	74	95	0	CS-Omega-B3|AWK59777.1	180605_chymo_ChSp_B3_29_180611163931.1423.1423.3 File:"180605_chymo_ChSp_B3_29_180611163931.raw", NativeID:"controllerType=0 controllerNumber=1 scan=1423" RTINSECONDS=1632.5992
TRUE	TRUE	(F)LQQQQIPQQQIPQQHQIPQQPQ(Q)	0.98				7.284	1		887.798	2660.37	3	-0.005312	-1.996	1630.71		17799	74	95	0	CS-Omega-B3|AWK59777.1	180605_chymo_ChSp_B3_29_180611163931.1421.1421.3 File:"180605_chymo_ChSp_B3_29_180611163931.raw", NativeID:"controllerType=0 controllerNumber=1 scan=1421" RTINSECONDS=1630.7124
TRUE	TRUE	(F)SQQQISQQPQQLPQQQQIPQQPQQF(L)	1	36.47	25	36.47	9.1549	2		996.849	2987.53	3	0.03988	13.35	1958.91		27190.8	135	159	0		180605_chymo_ChSp_B3_29.1182.1182.3 File:"180605_chymo_ChSp_B3_29.raw", NativeID:"controllerType=0 controllerNumber=1 scan=1182" RTINSECONDS=1958.9076
TRUE	TRUE	(F)SQQQISQQPQQLPQQQQIPQQPQQF(L)	1	33.25	25	33.25	7.74473	2		996.849	2987.53	3	0.04025	13.47	1961.03		20152.2	135	159	0		180605_chymo_ChSp_B3_29.1184.1184.3 File:"180605_chymo_ChSp_B3_29.raw", NativeID:"controllerType=0 controllerNumber=1 scan=1184" RTINSECONDS=1961.028
TRUE	TRUE	(F)SQQQISQQPQQLPQQQQIPQQPQQF(L)	1	21.88	25	21.21	9.09151	2		996.833	2987.48	3	-0.008274	-2.769	2035.52		19980.9	135	159	0		180605_chymo_ChSp_B3_29_180611163931.1681.1681.3 File:"180605_chymo_ChSp_B3_29_180611163931.raw", NativeID:"controllerType=0 controllerNumber=1 scan=1681" RTINSECONDS=2035.5224
TRUE	TRUE	(F)SQQQISQQPQQLPQQQQIPQQPQQF(L)	0.99	19.61	25	19.61	3.07572	2		996.834	2987.48	3	-0.005163	-1.728	2033.4		9871.71	135	159	0		180605_chymo_ChSp_B3_29_180611163931.1679.1679.3 File:"180605_chymo_ChSp_B3_29_180611163931.raw", NativeID:"controllerType=0 controllerNumber=1 scan=1679" RTINSECONDS=2033.4017
TRUE	TRUE	(Q)ISQQPQQLPQQQQIPQQPQQ(F)	1	27.86	25	27.86	6.284	2		790.744	2369.21	3	0.0007761	0.3274	773.568		12777.1	139	158	0	CS-Omega-B3|AWK59777.1	180614_thermo_ChSp_B3_29.650.650.3 File:"180614_thermo_ChSp_B3_29.raw", NativeID:"controllerType=0 controllerNumber=1 scan=650" RTINSECONDS=773.5684
TRUE	TRUE	(Q)ISQQPQQLPQQQQIPQQPQQ(F)	1	20.89	25	19.25	2.61979	2		790.744	2369.21	3	0.0004071	0.1717	775.699		15562.4	139	158	0	CS-Omega-B3|AWK59777.1	180614_thermo_ChSp_B3_29.653.653.3 File:"180614_thermo_ChSp_B3_29.raw", NativeID:"controllerType=0 controllerNumber=1 scan=653" RTINSECONDS=775.6993
TRUE	TRUE	(F)LQQQQFPQQQPPQQH(Q)	1				10.6576	1		930.46	1858.91	2	-0.002156	-1.159			45623.6	160	174	0		180605_chymo_ChSp_B3_29_180611163931.981.981.2 File:"180605_chymo_ChSp_B3_29_180611163931.raw", NativeID:"controllerType=0 controllerNumber=1 scan=981" RTINSECONDS=1182.6459
TRUE	TRUE	(F)LQQQQFPQQQPPQQH(Q)	1				10.0223	1		930.46	1858.91	2	-0.002278	-1.225			32237.7	160	174	0		180605_chymo_ChSp_B3_29_180611163931.977.977.2 File:"180605_chymo_ChSp_B3_29_180611163931.raw", NativeID:"controllerType=0 controllerNumber=1 scan=977" RTINSECONDS=1180.3292
TRUE	TRUE	(F)HQQQLPQQQFPQ(Q)	0.99				5.63827	1		753.875	1505.74	2	-0.002444	-1.622			19613.3	344	355	0	CS-Omega-B3|AWK59777.1	180605_chymo_ChSp_B3_29_180611163931.1102.1102.2 File:"180605_chymo_ChSp_B3_29_180611163931.raw", NativeID:"controllerType=0 controllerNumber=1 scan=1102" RTINSECONDS=1312.9658
TRUE	TRUE	(F)HQQQLPQQQFPQQQFPQQQFPQQQ(Q)	0.99				10.4202	1		1007.15	3018.44	3	-0.006992	-2.316			3857.67	344	367	0	CS-Omega-B3|AWK59777.1	180605_chymo_ChSp_B3_29_180611163931.1682.1682.3 File:"180605_chymo_ChSp_B3_29_180611163931.raw", NativeID:"controllerType=0 controllerNumber=1 scan=1682" RTINSECONDS=2035.8221
TRUE	TRUE	(F)HQQQLPQQQFPQQQFPQQQFPQQQQFPQQQQL(T)	1	23.66	25	23.66	7.95861	2		1004.99	4015.94	4	-0.00689	-1.715	2428.79		8763.39	344	375	0	CS-Omega-B3|AWK59777.1	180605_chymo_ChSp_B3_29_180611163931.1926.1926.4 File:"180605_chymo_ChSp_B3_29_180611163931.raw", NativeID:"controllerType=0 controllerNumber=1 scan=1926" RTINSECONDS=2428.7923
TRUE	TRUE	(L)TQQQFPRPQ(Q)	0.96				4.16749	1		565.29	1128.57	2	-0.002122	-1.879			131654	376	384	0	CS-Omega-B3|AWK59777.1	180605_chymo_ChSp_B3_29_180611163931.821.821.2 File:"180605_chymo_ChSp_B3_29_180611163931.raw", NativeID:"controllerType=0 controllerNumber=1 scan=821" RTINSECONDS=1056.6788
TRUE	TRUE	(L)TQQQFPRPQ(Q)	0.95				4.08619	1		565.29	1128.56	2	-0.00322	-2.851			132008	376	384	0	CS-Omega-B3|AWK59777.1	180605_chymo_ChSp_B3_29_180611163931.823.823.2 File:"180605_chymo_ChSp_B3_29_180611163931.raw", NativeID:"controllerType=0 controllerNumber=1 scan=823" RTINSECONDS=1058.3112

## Sheet: Spot 31
Valid	Assigned	Sequence	Prob	Mascot Ion score	Mascot Identity score	Mascot Delta Ion Score	X! Tandem	NTT	Modifications	Observed	Actual Mass	Charge	Delta Da	Delta PPM	Retention Time	Intensity	TIC	Start	Stop	# Other Proteins	Other Proteins	Spectrum ID
TRUE	TRUE	(A)ARELNPSNKE(L)	1	48.69	25	0	1.88606	2		579.299	1156.58	2	0.0004101	0.3542	344.3		90438.6	20	29	0		180614_thermo_ChSp_B3_31.229.229.2 File:"180614_thermo_ChSp_B3_31.raw", NativeID:"controllerType=0 controllerNumber=1 scan=229" RTINSECONDS=344.2999
TRUE	TRUE	(A)ARELNPSNKE(L)	1	41.48	25	0	1.79588	2		579.299	1156.58	2	0.0002881	0.2488	346.197		236699	20	29	0		180614_thermo_ChSp_B3_31.231.231.2 File:"180614_thermo_ChSp_B3_31.raw", NativeID:"controllerType=0 controllerNumber=1 scan=231" RTINSECONDS=346.1969
TRUE	TRUE	(A)ARELNPSNKELQSPQQS(F)	1	38.05	25	0	6.52288	2		642.661	1924.96	3	0.001384	0.7186	506.471		47321.1	20	36	0		180614_thermo_ChSp_B3_31.575.575.3 File:"180614_thermo_ChSp_B3_31.raw", NativeID:"controllerType=0 controllerNumber=1 scan=575" RTINSECONDS=506.4709
TRUE	TRUE	(A)ARELNPSNKELQSPQQS(F)	1	35.43	25	0	9.20066	2		642.661	1924.96	3	0.0004691	0.2435	509.188		75636	20	36	0		180614_thermo_ChSp_B3_31.579.579.3 File:"180614_thermo_ChSp_B3_31.raw", NativeID:"controllerType=0 controllerNumber=1 scan=579" RTINSECONDS=509.1877
TRUE	TRUE	(A)ARELNPSNKELQSPQQSF(S)	0.97				8.20066	1		691.683	2072.03	3	-0.002197	-1.06			22958.9	20	37	0		180605_chymo_ChSp_B3_31_180611185050.984.984.3 File:"180605_chymo_ChSp_B3_31_180611185050.raw", NativeID:"controllerType=0 controllerNumber=1 scan=984" RTINSECONDS=1454.8286
TRUE	TRUE	(A)ARELNPSNKELQSPQQSF(S)	0.97				8.16749	1		691.683	2072.03	3	4.547e-13	2.194e-10			21467	20	37	0		180605_chymo_ChSp_B3_31_3_30min.614.614.3 File:"180605_chymo_ChSp_B3_31_3_30min.raw", NativeID:"controllerType=0 controllerNumber=1 scan=614" RTINSECONDS=707.9629
TRUE	TRUE	(A)ARELNPSNKELQSPQQSF(S)	0.96				7.18046	1		691.684	2072.03	3	0.001465	0.7067			21309.5	20	37	0		180605_chymo_ChSp_B3_31_3_30min.617.617.3 File:"180605_chymo_ChSp_B3_31_3_30min.raw", NativeID:"controllerType=0 controllerNumber=1 scan=617" RTINSECONDS=710.4233
TRUE	TRUE	(E)LNPSNKELQSPQQS(F)	1	38.64	25	37.52	7.92082	2		785.397	1568.78	2	0.0005561	0.3542	509.742		14766.6	23	36	0	CS-Omega-D1|AWK59774.1	180614_thermo_ChSp_B3_31.581.581.2 File:"180614_thermo_ChSp_B3_31.raw", NativeID:"controllerType=0 controllerNumber=1 scan=581" RTINSECONDS=509.7416
TRUE	TRUE	(E)LNPSNKELQSPQQS(F)	1	38.38	25	38.38	6.38722	2		785.398	1568.78	2	0.001288	0.8205	506.787		16435.3	23	36	0	CS-Omega-D1|AWK59774.1	180614_thermo_ChSp_B3_31.576.576.2 File:"180614_thermo_ChSp_B3_31.raw", NativeID:"controllerType=0 controllerNumber=1 scan=576" RTINSECONDS=506.787
TRUE	TRUE	(N)KELQSPQQS(F)	0.99				4.55284	1		522.77	1043.53	2	0.000861	0.8243			843180	28	36	0	CS-Omega-D1|AWK59774.1	180614_thermo_ChSp_B3_31.247.247.2 File:"180614_thermo_ChSp_B3_31.raw", NativeID:"controllerType=0 controllerNumber=1 scan=247" RTINSECONDS=354.4127
TRUE	TRUE	(N)KELQSPQQSF(S)	1				7.0655	1		596.303	1190.59	2	-0.000888	-0.7452			20425.3	28	37	0	CS-Omega-D1|AWK59774.1	180605_chymo_ChSp_B3_31_180611185050.776.776.2 File:"180605_chymo_ChSp_B3_31_180611185050.raw", NativeID:"controllerType=0 controllerNumber=1 scan=776" RTINSECONDS=1155.7502
TRUE	TRUE	(N)KELQSPQQSF(S)	1				6.22185	1		596.304	1190.59	2	0.000454	0.381			40831.8	28	37	0	CS-Omega-D1|AWK59774.1	180605_chymo_ChSp_B3_31_3_30min.500.500.2 File:"180605_chymo_ChSp_B3_31_3_30min.raw", NativeID:"controllerType=0 controllerNumber=1 scan=500" RTINSECONDS=592.6988
TRUE	TRUE	(N)KELQSPQQSF(S)	1				6.02687	1		596.303	1190.59	2	-0.00101	-0.8476			25533	28	37	0	CS-Omega-D1|AWK59774.1	180605_chymo_ChSp_B3_31_180611185050.778.778.2 File:"180605_chymo_ChSp_B3_31_180611185050.raw", NativeID:"controllerType=0 controllerNumber=1 scan=778" RTINSECONDS=1157.8446
TRUE	TRUE	(N)KELQSPQQSF(S)	1				5.95861	1		596.304	1190.59	2	0.000454	0.381			22339.9	28	37	0	CS-Omega-D1|AWK59774.1	180605_chymo_ChSp_B3_31_3_30min.498.498.2 File:"180605_chymo_ChSp_B3_31_3_30min.raw", NativeID:"controllerType=0 controllerNumber=1 scan=498" RTINSECONDS=590.6538
TRUE	TRUE	(P)FTQPQQPTP(L)	1	34.4	25	21.22		2		522.262	1042.51	2	0.0005601	0.5367	602.955		86448.8	81	89	0	CS-Omega-D1|AWK59774.1	180614_thermo_ChSp_B3_31.726.726.2 File:"180614_thermo_ChSp_B3_31.raw", NativeID:"controllerType=0 controllerNumber=1 scan=726"
TRUE	TRUE	(P)FTQPQQPTP(L)	1	31.6	25	19.96		2		522.261	1042.51	2	-0.0001719	-0.1648	599.997		38307.6	81	89	0	CS-Omega-D1|AWK59774.1	180614_thermo_ChSp_B3_31.721.721.2 File:"180614_thermo_ChSp_B3_31.raw", NativeID:"controllerType=0 controllerNumber=1 scan=721"
TRUE	TRUE	(F)TQPQQPTPL(Q)	1	32.7	25	32.7	2.38722	2		505.269	1008.52	2	-0.001042	-1.032	1184.25		20874.3	82	90	0	CS-Omega-D1|AWK59774.1	180605_chymo_ChSp_B3_31_180611185050.801.801.2 File:"180605_chymo_ChSp_B3_31_180611185050.raw", NativeID:"controllerType=0 controllerNumber=1 scan=801" RTINSECONDS=1184.2506
TRUE	TRUE	(F)TQPQQPTPL(Q)	1	36.91	25	36.91	1.92082	2		505.269	1008.52	2	5.806e-05	0.05751	607.427		39870.3	82	90	0	CS-Omega-D1|AWK59774.1	180605_chymo_ChSp_B3_31_3_30min.528.528.2 File:"180605_chymo_ChSp_B3_31_3_30min.raw", NativeID:"controllerType=0 controllerNumber=1 scan=528" RTINSECONDS=607.427
TRUE	TRUE	(F)TQPQQPTPL(Q)	1	31.97	25	31.97		2		505.269	1008.52	2	0.0001181	0.1169	605.406		31603.6	82	90	0	CS-Omega-D1|AWK59774.1	180605_chymo_ChSp_B3_31_3_30min.526.526.2 File:"180605_chymo_ChSp_B3_31_3_30min.raw", NativeID:"controllerType=0 controllerNumber=1 scan=526"
TRUE	TRUE	(Q)IIPQQPQQPFP(L)	1	51.67	25	36.12	4.02687	2		646.854	1291.69	2	0.001296	1.003	970.359		127485	159	169	0	CS-Omega-A4|X-Omega1	180614_thermo_ChSp_B3_31.1168.1168.2 File:"180614_thermo_ChSp_B3_31.raw", NativeID:"controllerType=0 controllerNumber=1 scan=1168" RTINSECONDS=970.3593
TRUE	TRUE	(Q)IIPQQPQQPFP(L)	1	55.39	25	50.84	1.85387	2		646.854	1291.69	2	-0.0002899	-0.2243	943.855		75840.2	159	169	0	CS-Omega-A4|X-Omega1	180614_thermo_ChSp_B3_31.1139.1139.2 File:"180614_thermo_ChSp_B3_31.raw", NativeID:"controllerType=0 controllerNumber=1 scan=1139" RTINSECONDS=943.855
TRUE	TRUE	(Q)IIPQQPQQPFP(L)	1	45.93	25	42.33	2.01773	2		646.854	1291.69	2	-0.0001679	-0.1299	1000.87		15549.5	159	169	0	CS-Omega-A4|X-Omega1	180614_thermo_ChSp_B3_31.1198.1198.2 File:"180614_thermo_ChSp_B3_31.raw", NativeID:"controllerType=0 controllerNumber=1 scan=1198" RTINSECONDS=1000.872
TRUE	TRUE	(Q)IIPQQPQQPFP(L)	1	47.77	25	36.93	1.65758	2		646.855	1291.69	2	0.001662	1.286	972.403		81570.3	159	169	0	CS-Omega-A4|X-Omega1	180614_thermo_ChSp_B3_31.1170.1170.2 File:"180614_thermo_ChSp_B3_31.raw", NativeID:"controllerType=0 controllerNumber=1 scan=1170" RTINSECONDS=972.4028
TRUE	TRUE	(Q)IIPQQPQQPFP(L)	1	38.67	25	33.4		2		646.853	1291.69	2	-0.0005339	-0.413	941.707		53748.9	159	169	0	CS-Omega-A4|X-Omega1	180614_thermo_ChSp_B3_31.1136.1136.2 File:"180614_thermo_ChSp_B3_31.raw", NativeID:"controllerType=0 controllerNumber=1 scan=1136"
TRUE	TRUE	(P)VQPQQSFPQQSQQSQQP(F)	1	56.09	25	56.09	8	2		985.472	1968.93	2	0.0009801	0.4975	630.048		16565.4	193	209	0		180614_thermo_ChSp_B3_31.764.764.2 File:"180614_thermo_ChSp_B3_31.raw", NativeID:"controllerType=0 controllerNumber=1 scan=764" RTINSECONDS=630.0479
TRUE	TRUE	(P)VQPQQSFPQQSQQSQQP(F)	1	53.85	25	53.85	6.88606	2		985.472	1968.93	2	0.001224	0.6214	633.035		17814.2	193	209	0		180614_thermo_ChSp_B3_31.769.769.2 File:"180614_thermo_ChSp_B3_31.raw", NativeID:"controllerType=0 controllerNumber=1 scan=769" RTINSECONDS=633.0352
TRUE	TRUE	(E)LQQPIPQQPQQPFP(L)	1	53.18	25	53.01	7.13668	2		823.438	1644.86	2	-0.0004899	-0.2977	1011.81		9255.57	220	233	0	CS-Omega-D1|AWK59774.1	180614_thermo_ChSp_B3_31.1205.1205.2 File:"180614_thermo_ChSp_B3_31.raw", NativeID:"controllerType=0 controllerNumber=1 scan=1205" RTINSECONDS=1011.8076
TRUE	TRUE	(E)LQQPIPQQPQQPFP(L)	1	50	25	47.1	5.10237	2		823.439	1644.86	2	-1.942e-06	-0.00118	983.406		11731.5	220	233	0	CS-Omega-D1|AWK59774.1	180614_thermo_ChSp_B3_31.1177.1177.2 File:"180614_thermo_ChSp_B3_31.raw", NativeID:"controllerType=0 controllerNumber=1 scan=1177" RTINSECONDS=983.4065
TRUE	TRUE	(E)LQQPIPQQPQQPFP(L)	1	56.68	25	53.41	2.34679	2		823.438	1644.86	2	-0.0007359	-0.4471	985.342		21847	220	233	0	CS-Omega-D1|AWK59774.1	180614_thermo_ChSp_B3_31.1179.1179.2 File:"180614_thermo_ChSp_B3_31.raw", NativeID:"controllerType=0 controllerNumber=1 scan=1179" RTINSECONDS=985.3419
TRUE	TRUE	(E)LQQPIPQQPQQPFP(L)	1	35.12	25	35.12		2		823.438	1644.86	2	-0.0007359	-0.4471	1013.85		7445.89	220	233	0	CS-Omega-D1|AWK59774.1	180614_thermo_ChSp_B3_31.1208.1208.2 File:"180614_thermo_ChSp_B3_31.raw", NativeID:"controllerType=0 controllerNumber=1 scan=1208"
TRUE	TRUE	(P)LQPQQPFPQQPQQPFPQQPQQ(S)	0.98				9.30103	1		838.757	2513.25	3	0.002278	0.9061	967.939		12104.6	234	254	0	CS-Omega-D1|AWK59774.1	180614_thermo_ChSp_B3_31.1165.1165.3 File:"180614_thermo_ChSp_B3_31.raw", NativeID:"controllerType=0 controllerNumber=1 scan=1165" RTINSECONDS=967.9389
TRUE	TRUE	(P)LRPQQPFPQQPQ(Q)	1				7.11351	1		732.391	1462.77	2	-8.5e-05	-0.05807			23060.6	290	301	0		180614_thermo_ChSp_B3_31.813.813.2 File:"180614_thermo_ChSp_B3_31.raw", NativeID:"controllerType=0 controllerNumber=1 scan=813" RTINSECONDS=661.3076
TRUE	TRUE	(P)LRPQQPFPQQPQ(Q)	1				6.33724	1		732.392	1462.77	2	0.000281	0.192			37643.8	290	301	0		180614_thermo_ChSp_B3_31.819.819.2 File:"180614_thermo_ChSp_B3_31.raw", NativeID:"controllerType=0 controllerNumber=1 scan=819" RTINSECONDS=664.538
TRUE	TRUE	(P)LRPQQPFPQQPQQ(S)	1				9.88606	1		796.421	1590.83	2	0.000397	0.2494			40385.5	290	302	0		180614_thermo_ChSp_B3_31.797.797.2 File:"180614_thermo_ChSp_B3_31.raw", NativeID:"controllerType=0 controllerNumber=1 scan=797" RTINSECONDS=650.988
TRUE	TRUE	(P)LRPQQPFPQQPQQ(S)	1				5.85387	1		796.421	1590.83	2	0.000641	0.4027			91368.2	290	302	0		180614_thermo_ChSp_B3_31.800.800.2 File:"180614_thermo_ChSp_B3_31.raw", NativeID:"controllerType=0 controllerNumber=1 scan=800" RTINSECONDS=653.1536
TRUE	TRUE	(P)LRPQQPFPQQPQQS(Q)	1				5.56864	1		839.937	1677.86	2	0.000624	0.3717			12609.5	290	303	0		180614_thermo_ChSp_B3_31.795.795.2 File:"180614_thermo_ChSp_B3_31.raw", NativeID:"controllerType=0 controllerNumber=1 scan=795" RTINSECONDS=649.0646
TRUE	TRUE	(P)LRPQQPFPQQPQQS(Q)	0.97				4.14874	1		839.937	1677.86	2	0.000257	0.1531			17020.6	290	303	0		180614_thermo_ChSp_B3_31.798.798.2 File:"180614_thermo_ChSp_B3_31.raw", NativeID:"controllerType=0 controllerNumber=1 scan=798" RTINSECONDS=651.2444
TRUE	TRUE	(P)LRPQQPFPQQPQQSQQ(S)	1				9.4318	1		967.996	1933.98	2	0.001954	1.01			75888.3	290	305	0		180614_thermo_ChSp_B3_31.788.788.2 File:"180614_thermo_ChSp_B3_31.raw", NativeID:"controllerType=0 controllerNumber=1 scan=788" RTINSECONDS=644.4443
TRUE	TRUE	(P)LRPQQPFPQQPQQSQQ(S)	1				8.42022	1		967.995	1933.98	2	0.000245	0.1266			28611	290	305	0		180614_thermo_ChSp_B3_31.782.782.2 File:"180614_thermo_ChSp_B3_31.raw", NativeID:"controllerType=0 controllerNumber=1 scan=782" RTINSECONDS=641.2929
TRUE	TRUE	(L)RPQQPFPQQPQ(Q)	1				5.95861	1		675.849	1349.68	2	-0.000336	-0.2488			8597.09	291	301	0		180605_chymo_ChSp_B3_31_3_30min.488.488.2 File:"180605_chymo_ChSp_B3_31_3_30min.raw", NativeID:"controllerType=0 controllerNumber=1 scan=488" RTINSECONDS=580.4369
TRUE	TRUE	(L)RPQQPFPQQPQ(Q)	0.99				4.82391	1		675.849	1349.68	2	-0.000946	-0.7004			8036.78	291	301	0		180605_chymo_ChSp_B3_31_180611185050.701.701.2 File:"180605_chymo_ChSp_B3_31_180611185050.raw", NativeID:"controllerType=0 controllerNumber=1 scan=701" RTINSECONDS=1077.627
TRUE	TRUE	(L)RPQQPFPQQPQ(Q)	0.98				4.50864	1		675.848	1349.68	2	-0.002045	-1.514			8288.13	291	301	0		180605_chymo_ChSp_B3_31_180611185050.703.703.2 File:"180605_chymo_ChSp_B3_31_180611185050.raw", NativeID:"controllerType=0 controllerNumber=1 scan=703" RTINSECONDS=1079.7268
TRUE	TRUE	(L)RPQQPFPQQPQ(Q)	0.97				4.10237	1		675.85	1349.68	2	0.000153	0.1133			13546.4	291	301	0		180605_chymo_ChSp_B3_31_3_30min.486.486.2 File:"180605_chymo_ChSp_B3_31_3_30min.raw", NativeID:"controllerType=0 controllerNumber=1 scan=486" RTINSECONDS=578.3604
TRUE	TRUE	(L)RPQQPFPQQPQQSQQ(S)	1				6.92082	1		911.454	1820.89	2	0.000849	0.466			12315.4	291	305	0		180605_chymo_ChSp_B3_31_3_30min.475.475.2 File:"180605_chymo_ChSp_B3_31_3_30min.raw", NativeID:"controllerType=0 controllerNumber=1 scan=475" RTINSECONDS=566.2676
TRUE	TRUE	(L)RPQQPFPQQPQQSQQ(S)	0.99				5.18046	1		911.454	1820.89	2	0.001215	0.6669			17146.2	291	305	0		180605_chymo_ChSp_B3_31_3_30min.478.478.2 File:"180605_chymo_ChSp_B3_31_3_30min.raw", NativeID:"controllerType=0 controllerNumber=1 scan=478" RTINSECONDS=568.5603
TRUE	TRUE	(Q)SQQSFPQPQPQQPQQPS(I)	1				7.25181	1		968.961	1935.91	2	-0.000325	-0.1678			9300.9	303	319	0	CS-Omega-D1|AWK59774.1	180614_thermo_ChSp_B3_31.838.838.2 File:"180614_thermo_ChSp_B3_31.raw", NativeID:"controllerType=0 controllerNumber=1 scan=838" RTINSECONDS=672.8245
TRUE	TRUE	(Q)SQQSFPQPQPQQPQQPS(I)	1				6.67778	1		968.96	1935.91	2	-0.002522	-1.302			8794.74	303	319	0	CS-Omega-D1|AWK59774.1	180614_thermo_ChSp_B3_31.843.843.2 File:"180614_thermo_ChSp_B3_31.raw", NativeID:"controllerType=0 controllerNumber=1 scan=843" RTINSECONDS=675.7557
TRUE	TRUE	(Q)SFPQPQPQQPQQPS(I)	1				6.48149	1		797.387	1592.76	2	0.001536	0.9638			79022	306	319	0	CS-Omega-D1|AWK59774.1	180614_thermo_ChSp_B3_31.835.835.2 File:"180614_thermo_ChSp_B3_31.raw", NativeID:"controllerType=0 controllerNumber=1 scan=835" RTINSECONDS=672.0467
TRUE	TRUE	(S)ILQPQQPLPQQPQQP(F)	1	91.18	25	91.18	8.88606	2		870.476	1738.94	2	-0.0005719	-0.3287	820.318		79768.6	320	334	0		180614_thermo_ChSp_B3_31.999.999.2 File:"180614_thermo_ChSp_B3_31.raw", NativeID:"controllerType=0 controllerNumber=1 scan=999" RTINSECONDS=820.3181
TRUE	TRUE	(S)ILQPQQPLPQQPQQP(F)	1	45.54	25	45.54	8.39794	2		580.653	1738.94	3	-0.0005849	-0.3362	825.626		81199.7	320	334	0		180614_thermo_ChSp_B3_31.1008.1008.3 File:"180614_thermo_ChSp_B3_31.raw", NativeID:"controllerType=0 controllerNumber=1 scan=1008" RTINSECONDS=825.6263
TRUE	TRUE	(S)ILQPQQPLPQQPQQP(F)	1	58.74	25	58.74	5.92082	2		870.476	1738.94	2	-8.394e-05	-0.04824	818.253		23009.2	320	334	0		180614_thermo_ChSp_B3_31.997.997.2 File:"180614_thermo_ChSp_B3_31.raw", NativeID:"controllerType=0 controllerNumber=1 scan=997" RTINSECONDS=818.2527
TRUE	TRUE	(S)ILQPQQPLPQQPQQP(F)	1	36.73	25	36.73	10.9586	2		580.653	1738.94	3	-0.0002189	-0.1258	822.576		57330.3	320	334	0		180614_thermo_ChSp_B3_31.1002.1002.3 File:"180614_thermo_ChSp_B3_31.raw", NativeID:"controllerType=0 controllerNumber=1 scan=1002" RTINSECONDS=822.5762
TRUE	TRUE	(S)ILQPQQPLPQQPQQPFQQPQQQ(L)	1	40.23	25	40.23	11.9208	2		875.457	2623.35	3	-0.001273	-0.485	946.126		22170.1	320	341	0		180614_thermo_ChSp_B3_31.1142.1142.3 File:"180614_thermo_ChSp_B3_31.raw", NativeID:"controllerType=0 controllerNumber=1 scan=1142" RTINSECONDS=946.1258
TRUE	TRUE	(S)ILQPQQPLPQQPQQPFQQPQQQ(L)	1	32.58	25	32.58	9.35655	2		875.458	2623.35	3	0.001292	0.4923	948.548		86329.9	320	341	0		180614_thermo_ChSp_B3_31.1145.1145.3 File:"180614_thermo_ChSp_B3_31.raw", NativeID:"controllerType=0 controllerNumber=1 scan=1145" RTINSECONDS=948.548
TRUE	TRUE	(I)LQPQQPLPQQPQQP(F)	1	30.47	25	7.89	4.5376	2		813.933	1625.85	2	-0.001678	-1.031	723.41		8706.38	321	334	0		180614_thermo_ChSp_B3_31.895.895.2 File:"180614_thermo_ChSp_B3_31.raw", NativeID:"controllerType=0 controllerNumber=1 scan=895" RTINSECONDS=723.4104
TRUE	TRUE	(I)LQPQQPLPQQPQQP(F)	1	38.78	25	31.55		2		813.933	1625.85	2	-0.002288	-1.406	721.699		8461.45	321	334	0		180614_thermo_ChSp_B3_31.893.893.2 File:"180614_thermo_ChSp_B3_31.raw", NativeID:"controllerType=0 controllerNumber=1 scan=893"
TRUE	TRUE	(Q)LSQQPEQT(I)	1	39.65	25	0	2.4318	2		465.73	929.446	2	8.406e-05	0.09034	375.243		738542	342	349	0		180614_thermo_ChSp_B3_31.299.299.2 File:"180614_thermo_ChSp_B3_31.raw", NativeID:"controllerType=0 controllerNumber=1 scan=299" RTINSECONDS=375.2428
TRUE	TRUE	(T)ISQQPQQPFPQQPHQPQQPYPQQQP(Y)	0.99				10.6198	1		993.822	2978.44	3	0.0002671	0.08963	769.37		49678.9	350	374	0	CS-Omega-D1|AWK59774.1	180614_thermo_ChSp_B3_31.947.947.3 File:"180614_thermo_ChSp_B3_31.raw", NativeID:"controllerType=0 controllerNumber=1 scan=947" RTINSECONDS=769.3696
TRUE	TRUE	(T)ISQQPQQPFPQQPHQPQQPYPQQQP(Y)	0.98				8.92082	1		993.821	2978.44	3	-0.001746	-0.586	771.201		116778	350	374	0	CS-Omega-D1|AWK59774.1	180614_thermo_ChSp_B3_31.949.949.3 File:"180614_thermo_ChSp_B3_31.raw", NativeID:"controllerType=0 controllerNumber=1 scan=949" RTINSECONDS=771.2008
TRUE	TRUE	(T)ISQQPQQPFPQQPHQPQQPYPQQQPYGSS(L)	1	27.19	25	25.77	11.0757	2		844.154	3372.59	4	-0.002854	-0.846	805.075		17191.5	350	378	0	CS-Omega-D1|AWK59774.1	180614_thermo_ChSp_B3_31.982.982.4 File:"180614_thermo_ChSp_B3_31.raw", NativeID:"controllerType=0 controllerNumber=1 scan=982" RTINSECONDS=805.0754
TRUE	TRUE	(T)ISQQPQQPFPQQPHQPQQPYPQQQPYGSS(L)	1	11.61	25	11.61	4.31876	2		844.155	3372.59	4	-0.001146	-0.3397	807.335		15565.3	350	378	0	CS-Omega-D1|AWK59774.1	180614_thermo_ChSp_B3_31.985.985.4 File:"180614_thermo_ChSp_B3_31.raw", NativeID:"controllerType=0 controllerNumber=1 scan=985" RTINSECONDS=807.3353
TRUE	TRUE	(Y)GSSLTSIGGQ(-)	1	39.92	25	39.25	2.11919	2		453.73	905.446	2	0.0007541	0.8319	611.274		47622.7	376	385	0		180605_chymo_ChSp_B3_31_3_30min.536.536.2 File:"180605_chymo_ChSp_B3_31_3_30min.raw", NativeID:"controllerType=0 controllerNumber=1 scan=536" RTINSECONDS=611.2742

## Sheet: Spot 32
Valid	Assigned	Sequence	Prob	Mascot Ion score	Mascot Identity score	Mascot Delta Ion Score	X! Tandem	NTT	Modifications	Observed	Actual Mass	Charge	Delta Da	Delta PPM	Retention Time	Intensity	TIC	Start	Stop	# Other Proteins	Other Proteins	Spectrum ID
TRUE	TRUE	(A)ARELNPSNKE(L)	1	44.82	25	0	3.30103	2		579.3	1156.59	2	0.001876	1.621	466.037		108787	20	29	0		180614_thermo_ChSp_B3_32.288.288.2 File:"180614_thermo_ChSp_B3_32.raw", NativeID:"controllerType=0 controllerNumber=1 scan=288" RTINSECONDS=466.037
TRUE	TRUE	(A)ARELNPSNKE(L)	1	41.52	25	0	2.40894	2		579.3	1156.59	2	0.002242	1.937	467.942		301046	20	29	0		180614_thermo_ChSp_B3_32.290.290.2 File:"180614_thermo_ChSp_B3_32.raw", NativeID:"controllerType=0 controllerNumber=1 scan=290" RTINSECONDS=467.942
TRUE	TRUE	(A)ARELNPSNKELQSPQQS(F)	1	39.36	25	0	2.92082	2		642.661	1924.96	3	0.0006521	0.3386	559.331		53348.4	20	36	0		180614_thermo_ChSp_B3_32.501.501.3 File:"180614_thermo_ChSp_B3_32.raw", NativeID:"controllerType=0 controllerNumber=1 scan=501" RTINSECONDS=559.3309
TRUE	TRUE	(A)ARELNPSNKELQSPQQS(F)	1	35.68	25	0	6.5376	2		642.661	1924.96	3	0.0002861	0.1485	555.694		65099.2	20	36	0		180614_thermo_ChSp_B3_32.493.493.3 File:"180614_thermo_ChSp_B3_32.raw", NativeID:"controllerType=0 controllerNumber=1 scan=493" RTINSECONDS=555.6936
TRUE	TRUE	(A)ARELNPSNKELQSPQQSF(S)	0.98				9.06048	1		691.684	2072.03	3	0.001099	0.5301			53733.9	20	37	0		180605_chymo_ChSp_B3_32_3_30min.639.639.3 File:"180605_chymo_ChSp_B3_32_3_30min.raw", NativeID:"controllerType=0 controllerNumber=1 scan=639" RTINSECONDS=712.9902
TRUE	TRUE	(A)ARELNPSNKELQSPQQSF(S)	0.97				7.13077	1		691.684	2072.03	3	0.000183	0.08828			56948.5	20	37	0		180605_chymo_ChSp_B3_32_3_30min.641.641.3 File:"180605_chymo_ChSp_B3_32_3_30min.raw", NativeID:"controllerType=0 controllerNumber=1 scan=641" RTINSECONDS=715.0313
TRUE	TRUE	(A)ARELNPSNKELQSPQQSF(S)	0.95				6.18046	1		691.683	2072.03	3	-0.00238	-1.148			34513.3	20	37	0		180605_chymo_ChSp_B3_32_180611195632.1035.1035.3 File:"180605_chymo_ChSp_B3_32_180611195632.raw", NativeID:"controllerType=0 controllerNumber=1 scan=1035" RTINSECONDS=1496.5757
TRUE	TRUE	(R)ELNPSNK(E)	0.99	20.19	25	0	3.24413	2		401.21	800.406	2	0.002928	3.654	80.5957		21158.3	22	28	0		180618_trypsin_ChSp_B3_32.49.49.2 File:"180618_trypsin_ChSp_B3_32.raw", NativeID:"controllerType=0 controllerNumber=1 scan=49" RTINSECONDS=80.5957
TRUE	TRUE	(E)LNPSNKELQSPQQS(F)	1	44.08	25	40.57	6.65758	2		785.398	1568.78	2	0.001044	0.6651	557.464		16743.3	23	36	0	CS-Omega-D1|AWK59774.1	180614_thermo_ChSp_B3_32.499.499.2 File:"180614_thermo_ChSp_B3_32.raw", NativeID:"controllerType=0 controllerNumber=1 scan=499" RTINSECONDS=557.4636
TRUE	TRUE	(E)LNPSNKELQSPQQS(F)	1	37.81	25	37.81	4.21467	2		785.398	1568.78	2	0.001654	1.054	560.201		13351.3	23	36	0	CS-Omega-D1|AWK59774.1	180614_thermo_ChSp_B3_32.504.504.2 File:"180614_thermo_ChSp_B3_32.raw", NativeID:"controllerType=0 controllerNumber=1 scan=504" RTINSECONDS=560.2008
TRUE	TRUE	(N)KELQSPQQS(F)	0.96				3.60206	1		522.77	1043.53	2	0.000495	0.4739			87514.9	28	36	0	CS-Omega-D1|AWK59774.1	180614_thermo_ChSp_B3_32.302.302.2 File:"180614_thermo_ChSp_B3_32.raw", NativeID:"controllerType=0 controllerNumber=1 scan=302" RTINSECONDS=473.7871
TRUE	TRUE	(N)KELQSPQQSF(S)	1				7.88606	1		596.304	1190.59	2	8.8e-05	0.07385			55741.3	28	37	0	CS-Omega-D1|AWK59774.1	180605_chymo_ChSp_B3_32_3_30min.542.542.2 File:"180605_chymo_ChSp_B3_32_3_30min.raw", NativeID:"controllerType=0 controllerNumber=1 scan=542" RTINSECONDS=625.1461
TRUE	TRUE	(N)KELQSPQQSF(S)	1				6.88606	1		596.304	1190.59	2	0.000943	0.7914			39483	28	37	0	CS-Omega-D1|AWK59774.1	180605_chymo_ChSp_B3_32_3_30min.534.534.2 File:"180605_chymo_ChSp_B3_32_3_30min.raw", NativeID:"controllerType=0 controllerNumber=1 scan=534" RTINSECONDS=622.0567
TRUE	TRUE	(N)KELQSPQQSF(S)	1				6.22185	1		596.303	1190.59	2	-0.000888	-0.7452			24254.8	28	37	0	CS-Omega-D1|AWK59774.1	180605_chymo_ChSp_B3_32_180611195632.828.828.2 File:"180605_chymo_ChSp_B3_32_180611195632.raw", NativeID:"controllerType=0 controllerNumber=1 scan=828" RTINSECONDS=1217.8626
TRUE	TRUE	(N)KELQSPQQSF(S)	1				6.01323	1		596.303	1190.59	2	-0.001255	-1.053			19281.5	28	37	0	CS-Omega-D1|AWK59774.1	180605_chymo_ChSp_B3_32_180611195632.826.826.2 File:"180605_chymo_ChSp_B3_32_180611195632.raw", NativeID:"controllerType=0 controllerNumber=1 scan=826" RTINSECONDS=1215.9497
TRUE	TRUE	(K)ELQSPQQSF(S)	1				5.60206	1		532.257	1062.5	2	0.001949	1.833			46962.7	29	37	0		180618_trypsin_ChSp_B3_32.781.781.2 File:"180618_trypsin_ChSp_B3_32.raw", NativeID:"controllerType=0 controllerNumber=1 scan=781" RTINSECONDS=765.5641
TRUE	TRUE	(K)ELQSPQQSF(S)	0.99				4.69897	1		532.258	1062.5	2	0.002315	2.177			43405.5	29	37	0		180618_trypsin_ChSp_B3_32.779.779.2 File:"180618_trypsin_ChSp_B3_32.raw", NativeID:"controllerType=0 controllerNumber=1 scan=779" RTINSECONDS=763.7973
TRUE	TRUE	(K)ELQSPQQSFSH(Q)	1				9.06048	1		644.304	1286.59	2	0.0037	2.874			16194.8	29	39	0		180618_trypsin_ChSp_B3_32.526.526.2 File:"180618_trypsin_ChSp_B3_32.raw", NativeID:"controllerType=0 controllerNumber=1 scan=526" RTINSECONDS=608.892
TRUE	TRUE	(K)ELQSPQQSFSH(Q)	1				7.05552	1		644.304	1286.59	2	0.003578	2.779			6847.46	29	39	0		180618_trypsin_ChSp_B3_32.523.523.2 File:"180618_trypsin_ChSp_B3_32.raw", NativeID:"controllerType=0 controllerNumber=1 scan=523" RTINSECONDS=606.5017
TRUE	TRUE	(P)FTQPQQPTP(L)	1	43.22	25	32.11		2		522.261	1042.51	2	-0.0004159	-0.3986	654.509		45881.9	81	89	0	CS-Omega-D1|AWK59774.1	180614_thermo_ChSp_B3_32.627.627.2 File:"180614_thermo_ChSp_B3_32.raw", NativeID:"controllerType=0 controllerNumber=1 scan=627"
TRUE	TRUE	(P)FTQPQQPTP(L)	1	34.56	25	28.23		2		522.262	1042.51	2	7.206e-05	0.06905	657.225		107098	81	89	0	CS-Omega-D1|AWK59774.1	180614_thermo_ChSp_B3_32.632.632.2 File:"180614_thermo_ChSp_B3_32.raw", NativeID:"controllerType=0 controllerNumber=1 scan=632"
TRUE	TRUE	(F)TQPQQPTPL(Q)	1	32.34	25	32.34	2.92082	2		505.269	1008.52	2	-3.942e-06	-0.003905	651.826		45445.3	82	90	0	CS-Omega-D1|AWK59774.1	180605_chymo_ChSp_B3_32_3_30min.574.574.2 File:"180605_chymo_ChSp_B3_32_3_30min.raw", NativeID:"controllerType=0 controllerNumber=1 scan=574" RTINSECONDS=651.826
TRUE	TRUE	(F)TQPQQPTPL(Q)	1	30.85	25	30.85		2		505.269	1008.52	2	-0.001286	-1.274	1245.58		37161.6	82	90	0	CS-Omega-D1|AWK59774.1	180605_chymo_ChSp_B3_32_180611195632.850.850.2 File:"180605_chymo_ChSp_B3_32_180611195632.raw", NativeID:"controllerType=0 controllerNumber=1 scan=850"
TRUE	TRUE	(F)TQPQQPTPL(Q)	1	30.35	25	30.35		2		505.269	1008.52	2	-0.0003079	-0.305	648.928		37425.7	82	90	0	CS-Omega-D1|AWK59774.1	180605_chymo_ChSp_B3_32_3_30min.569.569.2 File:"180605_chymo_ChSp_B3_32_3_30min.raw", NativeID:"controllerType=0 controllerNumber=1 scan=569"
TRUE	TRUE	(E)LQQPIPQQPQQPFP(L)	1	57.4	25	53.66	5.76955	2		823.439	1644.86	2	0.0009741	0.5918	1017.18		4135.53	220	233	0	CS-Omega-D1|AWK59774.1	180614_thermo_ChSp_B3_32.931.931.2 File:"180614_thermo_ChSp_B3_32.raw", NativeID:"controllerType=0 controllerNumber=1 scan=931" RTINSECONDS=1017.1765
TRUE	TRUE	(E)LQQPIPQQPQQPFP(L)	1	49.2	25	44.21		2		823.439	1644.86	2	0.0004861	0.2953	1019.29		5964.93	220	233	0	CS-Omega-D1|AWK59774.1	180614_thermo_ChSp_B3_32.933.933.2 File:"180614_thermo_ChSp_B3_32.raw", NativeID:"controllerType=0 controllerNumber=1 scan=933"
TRUE	TRUE	(E)LQQPIPQQPQQPFP(L)	1	37.58	25	37.58		2		823.439	1644.86	2	0.001218	0.7401	1044.83		2881.7	220	233	0	CS-Omega-D1|AWK59774.1	180614_thermo_ChSp_B3_32.948.948.2 File:"180614_thermo_ChSp_B3_32.raw", NativeID:"controllerType=0 controllerNumber=1 scan=948"
TRUE	TRUE	(E)LQQPIPQQPQQPFP(L)	1	37.44	25	36.98		2		823.44	1644.86	2	0.001828	1.111	1046.94		2490.46	220	233	0	CS-Omega-D1|AWK59774.1	180614_thermo_ChSp_B3_32.950.950.2 File:"180614_thermo_ChSp_B3_32.raw", NativeID:"controllerType=0 controllerNumber=1 scan=950"
TRUE	TRUE	(P)LRPQQPFPQQPQ(Q)	1				5.09152	1		732.392	1462.77	2	0.000647	0.442			13505.8	290	301	0		180614_thermo_ChSp_B3_32.709.709.2 File:"180614_thermo_ChSp_B3_32.raw", NativeID:"controllerType=0 controllerNumber=1 scan=709" RTINSECONDS=711.6538
TRUE	TRUE	(P)LRPQQPFPQQPQQ(S)	1				9.34679	1		796.421	1590.83	2	0.000763	0.4793			41104.8	290	302	0		180614_thermo_ChSp_B3_32.697.697.2 File:"180614_thermo_ChSp_B3_32.raw", NativeID:"controllerType=0 controllerNumber=1 scan=697" RTINSECONDS=705.6448
TRUE	TRUE	(P)LRPQQPFPQQPQQ(S)	1				5.5376	1		796.421	1590.83	2	0.001007	0.6326			14650.8	290	302	0		180614_thermo_ChSp_B3_32.693.693.2 File:"180614_thermo_ChSp_B3_32.raw", NativeID:"controllerType=0 controllerNumber=1 scan=693" RTINSECONDS=703.1149
TRUE	TRUE	(P)LRPQQPFPQQPQQSQQ(S)	1				4.88606	1		967.996	1933.98	2	0.00171	0.8837			21368.1	290	305	0		180614_thermo_ChSp_B3_32.683.683.2 File:"180614_thermo_ChSp_B3_32.raw", NativeID:"controllerType=0 controllerNumber=1 scan=683" RTINSECONDS=697.6297
TRUE	TRUE	(P)LRPQQPFPQQPQQSQQ(S)	0.95				3.50864	1		967.996	1933.98	2	0.000855	0.4419			8956.67	290	305	0		180614_thermo_ChSp_B3_32.691.691.2 File:"180614_thermo_ChSp_B3_32.raw", NativeID:"controllerType=0 controllerNumber=1 scan=691" RTINSECONDS=701.2003
TRUE	TRUE	(S)ILQPQQPLPQQPQQP(F)	1	42.96	25	42.96	4.00436	2		870.476	1738.94	2	-8.394e-05	-0.04824	860.995		1329.92	320	334	0		180614_thermo_ChSp_B3_32.840.840.2 File:"180614_thermo_ChSp_B3_32.raw", NativeID:"controllerType=0 controllerNumber=1 scan=840" RTINSECONDS=860.9948
TRUE	TRUE	(S)ILQPQQPLPQQPQQP(F)	1	40.74	25	40.74	2.45593	2		870.475	1738.94	2	-0.0008159	-0.4689	863.103		2016.22	320	334	0		180614_thermo_ChSp_B3_32.842.842.2 File:"180614_thermo_ChSp_B3_32.raw", NativeID:"controllerType=0 controllerNumber=1 scan=842" RTINSECONDS=863.1029
TRUE	TRUE	(S)ILQPQQPLPQQPQQPFQQPQQQ(L)	1	26.88	25	26.88	9.45593	2		875.458	2623.35	3	-0.0001719	-0.06552	991.396		11893	320	341	0		180614_thermo_ChSp_B3_32.915.915.3 File:"180614_thermo_ChSp_B3_32.raw", NativeID:"controllerType=0 controllerNumber=1 scan=915" RTINSECONDS=991.3964
TRUE	TRUE	(S)ILQPQQPLPQQPQQPFQQPQQQ(L)	1	24.33	25	21.91	6.45593	2		875.458	2623.35	3	-0.0003549	-0.1352	989.278		3978.78	320	341	0		180614_thermo_ChSp_B3_32.913.913.3 File:"180614_thermo_ChSp_B3_32.raw", NativeID:"controllerType=0 controllerNumber=1 scan=913" RTINSECONDS=989.2782
TRUE	TRUE	(I)LQPQQPLPQQPQQP(F)	1	48.94	25	36.39	5.72125	2		813.934	1625.85	2	0.0001541	0.0947	767.343		10005	321	334	0		180614_thermo_ChSp_B3_32.770.770.2 File:"180614_thermo_ChSp_B3_32.raw", NativeID:"controllerType=0 controllerNumber=1 scan=770" RTINSECONDS=767.3432
TRUE	TRUE	(I)LQPQQPLPQQPQQP(F)	1	40.05	25	28.52		2		813.934	1625.85	2	0.0001541	0.0947	765.107		7555.47	321	334	0		180614_thermo_ChSp_B3_32.767.767.2 File:"180614_thermo_ChSp_B3_32.raw", NativeID:"controllerType=0 controllerNumber=1 scan=767"
TRUE	TRUE	(Y)GSSLTSIGGQ(-)	1	39.5	25	38.99		2		453.73	905.446	2	0.0006321	0.6973	671.693		61395.9	376	385	0		180605_chymo_ChSp_B3_32_3_30min.597.597.2 File:"180605_chymo_ChSp_B3_32_3_30min.raw", NativeID:"controllerType=0 controllerNumber=1 scan=597"
TRUE	TRUE	(Y)GSSLTSIGGQ(-)	1	39.05	25	37.57		2		453.73	905.445	2	-0.0002839	-0.3132	669.437		65531.7	376	385	0		180605_chymo_ChSp_B3_32_3_30min.594.594.2 File:"180605_chymo_ChSp_B3_32_3_30min.raw", NativeID:"controllerType=0 controllerNumber=1 scan=594"
TRUE	TRUE	(Y)GSSLTSIGGQ(-)	1	26.3	25	26.3	2.3279	2		453.73	905.445	2	-0.0006499	-0.717	1266.09		38484.9	376	385	0		180605_chymo_ChSp_B3_32_180611195632.866.866.2 File:"180605_chymo_ChSp_B3_32_180611195632.raw", NativeID:"controllerType=0 controllerNumber=1 scan=866" RTINSECONDS=1266.0875
TRUE	TRUE	(Y)GSSLTSIGGQ(-)	1	33.02	25	33.02		2		453.729	905.444	2	-0.001442	-1.591	1264.15		40408.1	376	385	0		180605_chymo_ChSp_B3_32_180611195632.864.864.2 File:"180605_chymo_ChSp_B3_32_180611195632.raw", NativeID:"controllerType=0 controllerNumber=1 scan=864"

## Sheet: Spot 34
Valid	Assigned	Sequence	Prob	Mascot Ion score	Mascot Identity score	Mascot Delta Ion Score	X! Tandem	NTT	Modifications	Observed	Actual Mass	Charge	Delta Da	Delta PPM	Retention Time	Intensity	TIC	Start	Stop	# Other Proteins	Other Proteins	Spectrum ID
TRUE	TRUE	(N)KELQSPQQSF(S)	1				7.79588	1		596.303	1190.59	2	-0.000766	-0.6428			17636.7	28	37	0	CS-Omega-D2|CS-Omega-D3|AWK59775.1	180605_chymo_ChSp_B3_34_180611210208.679.679.2 File:"180605_chymo_ChSp_B3_34_180611210208.raw", NativeID:"controllerType=0 controllerNumber=1 scan=679" RTINSECONDS=1045.706
TRUE	TRUE	(N)KELQSPQQSF(S)	1				6.46852	1		596.304	1190.59	2	0.000699	0.5866			50694.1	28	37	0	CS-Omega-D2|CS-Omega-D3|AWK59775.1	180605_chymo_ChSp_B3_34_3_30min.451.451.2 File:"180605_chymo_ChSp_B3_34_3_30min.raw", NativeID:"controllerType=0 controllerNumber=1 scan=451" RTINSECONDS=661.839
TRUE	TRUE	(N)KELQSPQQSF(S)	1				6.10237	1		596.304	1190.59	2	0.000454	0.381			20041	28	37	0	CS-Omega-D2|CS-Omega-D3|AWK59775.1	180605_chymo_ChSp_B3_34_3_30min.449.449.2 File:"180605_chymo_ChSp_B3_34_3_30min.raw", NativeID:"controllerType=0 controllerNumber=1 scan=449" RTINSECONDS=659.925
TRUE	TRUE	(N)KELQSPQQSF(S)	1				5.39794	1		596.304	1190.59	2	-0.000644	-0.5404			12994.3	28	37	0	CS-Omega-D2|CS-Omega-D3|AWK59775.1	180605_chymo_ChSp_B3_34_180611210208.677.677.2 File:"180605_chymo_ChSp_B3_34_180611210208.raw", NativeID:"controllerType=0 controllerNumber=1 scan=677" RTINSECONDS=1043.6106
TRUE	TRUE	(N)KELQSPQQSF(S)	0.99				5.08619	1		596.312	1190.61	2	0.01559	13.08			33278.8	28	37	0	CS-Omega-D2|CS-Omega-D3|AWK59775.1	180605_chymo_ChSp_B3_34.710.710.2 File:"180605_chymo_ChSp_B3_34.raw", NativeID:"controllerType=0 controllerNumber=1 scan=710" RTINSECONDS=1200.4343
TRUE	TRUE	(N)KELQSPQQSF(S)	0.95				3.88606	1		596.312	1190.61	2	0.01657	13.9			20801.6	28	37	0	CS-Omega-D2|CS-Omega-D3|AWK59775.1	180605_chymo_ChSp_B3_34.708.708.2 File:"180605_chymo_ChSp_B3_34.raw", NativeID:"controllerType=0 controllerNumber=1 scan=708" RTINSECONDS=1198.4947
TRUE	TRUE	(F)SHQQQPFPQQPY(P)	1				7.16115	1		742.85	1483.69	2	0.000707	0.4762			12436.8	38	49	0	CS-Omega-D2|CS-Omega-D3|AWK59775.1	180605_chymo_ChSp_B3_34_3_30min.558.558.2 File:"180605_chymo_ChSp_B3_34_3_30min.raw", NativeID:"controllerType=0 controllerNumber=1 scan=558" RTINSECONDS=761.9573
TRUE	TRUE	(F)SHQQQPFPQQPY(P)	1				7.14267	1		742.848	1483.68	2	-0.002345	-1.579			9886.1	38	49	0	CS-Omega-D2|CS-Omega-D3|AWK59775.1	180605_chymo_ChSp_B3_34_180611210208.884.884.2 File:"180605_chymo_ChSp_B3_34_180611210208.raw", NativeID:"controllerType=0 controllerNumber=1 scan=884" RTINSECONDS=1356.1827
TRUE	TRUE	(F)SHQQQPFPQQPY(P)	1				7.21467	1		742.859	1483.7	2	0.01975	13.3			10292.1	38	49	0	CS-Omega-D2|CS-Omega-D3|AWK59775.1	180605_chymo_ChSp_B3_34.878.878.2 File:"180605_chymo_ChSp_B3_34.raw", NativeID:"controllerType=0 controllerNumber=1 scan=878" RTINSECONDS=1457.5228
TRUE	TRUE	(F)SHQQQPFPQQPY(P)	1				6.33724	1		742.85	1483.69	2	0.00144	0.9699			16883.4	38	49	0	CS-Omega-D2|CS-Omega-D3|AWK59775.1	180605_chymo_ChSp_B3_34_3_30min.560.560.2 File:"180605_chymo_ChSp_B3_34_3_30min.raw", NativeID:"controllerType=0 controllerNumber=1 scan=560" RTINSECONDS=764.0376
TRUE	TRUE	(F)SHQQQPFPQQPY(P)	1				6.25964	1		742.849	1483.68	2	-0.001612	-1.086			10816.1	38	49	0	CS-Omega-D2|CS-Omega-D3|AWK59775.1	180605_chymo_ChSp_B3_34_180611210208.882.882.2 File:"180605_chymo_ChSp_B3_34_180611210208.raw", NativeID:"controllerType=0 controllerNumber=1 scan=882" RTINSECONDS=1354.0717
TRUE	TRUE	(F)SHQQQPFPQQPY(P)	1				6.29243	1		742.859	1483.7	2	0.01938	13.06			14864.2	38	49	0	CS-Omega-D2|CS-Omega-D3|AWK59775.1	180605_chymo_ChSp_B3_34.880.880.2 File:"180605_chymo_ChSp_B3_34.raw", NativeID:"controllerType=0 controllerNumber=1 scan=880" RTINSECONDS=1459.6337
TRUE	TRUE	(F)SHQQQPFPQQPYPQQPYPSQQPY(P)	1				8.85387	1		933.437	2797.29	3	0.000437	0.1562			34388.5	38	60	0		180605_chymo_ChSp_B3_34_180611210208.1309.1309.3 File:"180605_chymo_ChSp_B3_34_180611210208.raw", NativeID:"controllerType=0 controllerNumber=1 scan=1309" RTINSECONDS=1936.8192
TRUE	TRUE	(F)SHQQQPFPQQPYPQQPYPSQQPY(P)	0.99				6.82391	1		933.436	2797.29	3	-0.002126	-0.7597			41179.1	38	60	0		180605_chymo_ChSp_B3_34_180611210208.1316.1316.3 File:"180605_chymo_ChSp_B3_34_180611210208.raw", NativeID:"controllerType=0 controllerNumber=1 scan=1316" RTINSECONDS=1940.1452
TRUE	TRUE	(Y)PSQQPFPTPQPQFPQQSQQPF(T)	1				8.95861	1		813.73	2438.17	3	0.003525	1.445			4882.52	61	81	0		180605_chymo_ChSp_B3_34_3_30min.858.858.3 File:"180605_chymo_ChSp_B3_34_3_30min.raw", NativeID:"controllerType=0 controllerNumber=1 scan=858" RTINSECONDS=1218.6609
TRUE	TRUE	(Y)PSQQPFPTPQPQFPQQSQQPF(T)	1				8.76955	1		813.74	2438.2	3	0.03355	13.76			7331.7	61	81	0		180605_chymo_ChSp_B3_34.1532.1532.3 File:"180605_chymo_ChSp_B3_34.raw", NativeID:"controllerType=0 controllerNumber=1 scan=1532" RTINSECONDS=2592.9166
TRUE	TRUE	(Y)PSQQPFPTPQPQFPQQSQQPF(T)	0.99				7.63827	1		813.73	2438.17	3	0.002427	0.995			5583.49	61	81	0		180605_chymo_ChSp_B3_34_3_30min.860.860.3 File:"180605_chymo_ChSp_B3_34_3_30min.raw", NativeID:"controllerType=0 controllerNumber=1 scan=860" RTINSECONDS=1220.7763
TRUE	TRUE	(Y)PSQQPFPTPQPQFPQQSQQPF(T)	0.99				7.11351	1		813.74	2438.2	3	0.03136	12.86			7993.59	61	81	0		180605_chymo_ChSp_B3_34.1535.1535.3 File:"180605_chymo_ChSp_B3_34.raw", NativeID:"controllerType=0 controllerNumber=1 scan=1535" RTINSECONDS=2595.3458
TRUE	TRUE	(F)PTPQPQFPQQSQQPF(T)	0.99				4.82391	1		877.928	1753.84	2	-0.001021	-0.5818			8545.16	67	81	0		180605_chymo_ChSp_B3_34_180611210208.1379.1379.2 File:"180605_chymo_ChSp_B3_34_180611210208.raw", NativeID:"controllerType=0 controllerNumber=1 scan=1379" RTINSECONDS=2012.6144
TRUE	TRUE	(P)FTQPQQPTP(L)	1	41.43	25	29.64		2		522.262	1042.51	2	0.0005601	0.5367	601.942		102723	81	89	0	CS-Omega-D2|CS-Omega-D3|AWK59775.1	180614_thermo_ChSp_B3_34.797.797.2 File:"180614_thermo_ChSp_B3_34.raw", NativeID:"controllerType=0 controllerNumber=1 scan=797"
TRUE	TRUE	(P)FTQPQQPTP(L)	1	33.95	25	24.76		2		522.262	1042.51	2	0.0004381	0.4198	597.979		43678	81	89	0	CS-Omega-D2|CS-Omega-D3|AWK59775.1	180614_thermo_ChSp_B3_34.787.787.2 File:"180614_thermo_ChSp_B3_34.raw", NativeID:"controllerType=0 controllerNumber=1 scan=787"
TRUE	TRUE	(F)TQPQQPTPL(Q)	1	36.42	25	36.42		2		505.269	1008.52	2	-0.0001259	-0.1248	690.198		73007.5	82	90	0	CS-Omega-D2|CS-Omega-D3|AWK59775.1	180605_chymo_ChSp_B3_34_3_30min.497.497.2 File:"180605_chymo_ChSp_B3_34_3_30min.raw", NativeID:"controllerType=0 controllerNumber=1 scan=497"
TRUE	TRUE	(F)TQPQQPTPL(Q)	1	37.98	25	37.98		2		505.276	1008.54	2	0.01355	13.42	1221.76		30015.2	82	90	0	CS-Omega-D2|CS-Omega-D3|AWK59775.1	180605_chymo_ChSp_B3_34.731.731.2 File:"180605_chymo_ChSp_B3_34.raw", NativeID:"controllerType=0 controllerNumber=1 scan=731"
TRUE	TRUE	(F)TQPQQPTPL(Q)	0.99	23.19	25	23.19		2		505.269	1008.52	2	-0.0009199	-0.9113	1058.61		21609.7	82	90	0	CS-Omega-D2|CS-Omega-D3|AWK59775.1	180605_chymo_ChSp_B3_34_180611210208.687.687.2 File:"180605_chymo_ChSp_B3_34_180611210208.raw", NativeID:"controllerType=0 controllerNumber=1 scan=687"
TRUE	TRUE	(F)TQPQQPTPL(Q)	0.97	20.33	25	20.33		2		505.269	1008.52	2	-0.0007359	-0.729	1061		26783.7	82	90	0	CS-Omega-D2|CS-Omega-D3|AWK59775.1	180605_chymo_ChSp_B3_34_180611210208.690.690.2 File:"180605_chymo_ChSp_B3_34_180611210208.raw", NativeID:"controllerType=0 controllerNumber=1 scan=690"
TRUE	TRUE	(P)LQPQQPFPQQPQQPFPQPQ(L)	1	54.02	25	52.45	10.0315	2		753.385	2257.13	3	0.003082	1.365	1007.84		58068.6	131	149	0	CS-Omega-D2|CS-Omega-D3|AWK59775.1	180614_thermo_ChSp_B3_34.1308.1308.3 File:"180614_thermo_ChSp_B3_34.raw", NativeID:"controllerType=0 controllerNumber=1 scan=1308" RTINSECONDS=1007.8374
TRUE	TRUE	(P)LQPQQPFPQQPQQPFPQPQ(L)	1	46.19	25	46.19	8.09691	2		753.384	2257.13	3	0.00235	1.041	1005.8		48838	131	149	0	CS-Omega-D2|CS-Omega-D3|AWK59775.1	180614_thermo_ChSp_B3_34.1306.1306.3 File:"180614_thermo_ChSp_B3_34.raw", NativeID:"controllerType=0 controllerNumber=1 scan=1306" RTINSECONDS=1005.7957
TRUE	TRUE	(Q)LQFPQQPEQ(I)	1	49.28	25	40.65		2		557.78	1113.55	2	0.0004461	0.4002	810.532		137429	150	158	0		180614_thermo_ChSp_B3_34.1083.1083.2 File:"180614_thermo_ChSp_B3_34.raw", NativeID:"controllerType=0 controllerNumber=1 scan=1083"
TRUE	TRUE	(Q)LQFPQQPEQ(I)	1	46.75	25	38.58		2		557.78	1113.55	2	0.0004461	0.4002	808.421		68277.1	150	158	0		180614_thermo_ChSp_B3_34.1080.1080.2 File:"180614_thermo_ChSp_B3_34.raw", NativeID:"controllerType=0 controllerNumber=1 scan=1080"
TRUE	TRUE	(Q)LQFPQQPEQIIPQQPQQPF(L)	1				8.284	1		764.398	2290.17	3	-0.002684	-1.171			9426.54	150	168	0		180605_chymo_ChSp_B3_34_180611210208.1947.1947.3 File:"180605_chymo_ChSp_B3_34_180611210208.raw", NativeID:"controllerType=0 controllerNumber=1 scan=1947" RTINSECONDS=2812.3088
TRUE	TRUE	(Q)IIPQQPQQP(F)	1	45.2	25	40.89		2		524.793	1047.57	2	0.0004261	0.4063	611.504		109523	159	167	0	CS-Omega-A4|X-Omega1,CS-Omega-D2|CS-Omega-D3|AWK59775.1	180614_thermo_ChSp_B3_34.818.818.2 File:"180614_thermo_ChSp_B3_34.raw", NativeID:"controllerType=0 controllerNumber=1 scan=818"
TRUE	TRUE	(Q)IIPQQPQQP(F)	1	30.6	25	25.09		2		524.793	1047.57	2	0.0006701	0.639	608.841		81418.2	159	167	0	CS-Omega-A4|X-Omega1,CS-Omega-D2|CS-Omega-D3|AWK59775.1	180614_thermo_ChSp_B3_34.813.813.2 File:"180614_thermo_ChSp_B3_34.raw", NativeID:"controllerType=0 controllerNumber=1 scan=813"
TRUE	TRUE	(Q)IIPQQPQQPF(L)	1	23.31	25	23.19	2.92082	2		598.328	1194.64	2	0.0007521	0.629	927.632		45039.8	159	168	0	CS-Omega-A4|X-Omega1,CS-Omega-D2|CS-Omega-D3|AWK59775.1	180614_thermo_ChSp_B3_34.1219.1219.2 File:"180614_thermo_ChSp_B3_34.raw", NativeID:"controllerType=0 controllerNumber=1 scan=1219" RTINSECONDS=927.6324
TRUE	TRUE	(Q)IIPQQPQQPF(L)	1	22.32	25	22.32	2.58503	2		598.328	1194.64	2	0.0006301	0.527	897.224		31407.7	159	168	0	CS-Omega-A4|X-Omega1,CS-Omega-D2|CS-Omega-D3|AWK59775.1	180614_thermo_ChSp_B3_34.1189.1189.2 File:"180614_thermo_ChSp_B3_34.raw", NativeID:"controllerType=0 controllerNumber=1 scan=1189" RTINSECONDS=897.2239
TRUE	TRUE	(Q)IIPQQPQQPF(L)	0.99	22.79	25	22.79		2		598.328	1194.64	2	0.0007521	0.629	899.245		59221.9	159	168	0	CS-Omega-A4|X-Omega1,CS-Omega-D2|CS-Omega-D3|AWK59775.1	180614_thermo_ChSp_B3_34.1191.1191.2 File:"180614_thermo_ChSp_B3_34.raw", NativeID:"controllerType=0 controllerNumber=1 scan=1191"
TRUE	TRUE	(Q)IIPQQPQQPF(L)	0.99	22.39	25	22.39		2		598.328	1194.64	2	0.0009961	0.8331	925.816		44235.9	159	168	0	CS-Omega-A4|X-Omega1,CS-Omega-D2|CS-Omega-D3|AWK59775.1	180614_thermo_ChSp_B3_34.1217.1217.2 File:"180614_thermo_ChSp_B3_34.raw", NativeID:"controllerType=0 controllerNumber=1 scan=1217"
TRUE	TRUE	(Q)IIPQQPQQPFL(L)	1	36.07	25	33.2		2		654.87	1307.72	2	0.0005141	0.3928	1096.84		28738.2	159	169	0		180614_thermo_ChSp_B3_34.1399.1399.2 File:"180614_thermo_ChSp_B3_34.raw", NativeID:"controllerType=0 controllerNumber=1 scan=1399"
TRUE	TRUE	(Q)IIPQQPQQPFL(L)	1	28.54	25	24.23		2		654.87	1307.73	2	0.001002	0.7657	1094.73		17156.9	159	169	0		180614_thermo_ChSp_B3_34.1396.1396.2 File:"180614_thermo_ChSp_B3_34.raw", NativeID:"controllerType=0 controllerNumber=1 scan=1396"
TRUE	TRUE	(F)LLESQQPFPQQPQQPFPQPQ(Q)	1				10.6576	1		788.066	2361.18	3	-0.000393	-0.1664			14101.9	169	188	0		180605_chymo_ChSp_B3_34_180611210208.1524.1524.3 File:"180605_chymo_ChSp_B3_34_180611210208.raw", NativeID:"controllerType=0 controllerNumber=1 scan=1524" RTINSECONDS=2240.7357
TRUE	TRUE	(F)LLESQQPFPQQPQQPFPQPQ(Q)	1				10.2924	1		788.066	2361.18	3	0.001255	0.5313			6615.51	169	188	0		180605_chymo_ChSp_B3_34_3_30min.784.784.3 File:"180605_chymo_ChSp_B3_34_3_30min.raw", NativeID:"controllerType=0 controllerNumber=1 scan=784" RTINSECONDS=1108.083
TRUE	TRUE	(F)LLESQQPFPQQPQQPFPQPQ(Q)	1				8.34679	1		788.066	2361.18	3	0.000705	0.2985			6959.62	169	188	0		180605_chymo_ChSp_B3_34_3_30min.786.786.3 File:"180605_chymo_ChSp_B3_34_3_30min.raw", NativeID:"controllerType=0 controllerNumber=1 scan=786" RTINSECONDS=1110.2037
TRUE	TRUE	(F)LLESQQPFPQQPQQPFPQPQQ(L)	1	42.95	25	27.79	6.25964	2		830.754	2489.24	3	0.004788	1.923	1053.73		19931	169	189	0		180614_thermo_ChSp_B3_34.1351.1351.3 File:"180614_thermo_ChSp_B3_34.raw", NativeID:"controllerType=0 controllerNumber=1 scan=1351" RTINSECONDS=1053.7252
TRUE	TRUE	(F)LLESQQPFPQQPQQPFPQPQQ(L)	1	35.2	25	22.89	10.8239	2		830.753	2489.24	3	0.002226	0.8939	1051.6		11763.7	169	189	0		180614_thermo_ChSp_B3_34.1349.1349.3 File:"180614_thermo_ChSp_B3_34.raw", NativeID:"controllerType=0 controllerNumber=1 scan=1349" RTINSECONDS=1051.604
TRUE	TRUE	(L)LESQQPFPQQPQQPFPQPQQ(L)	1	34.44	25	34.44	6.3279	2		793.058	2376.15	3	0.002034	0.8557	969.002		32035.4	170	189	0		180614_thermo_ChSp_B3_34.1271.1271.3 File:"180614_thermo_ChSp_B3_34.raw", NativeID:"controllerType=0 controllerNumber=1 scan=1271" RTINSECONDS=969.0022
TRUE	TRUE	(L)LESQQPFPQQPQQPFPQPQQ(L)	1	28.06	25	28.06	8.30103	2		793.058	2376.15	3	0.001485	0.6247	966.964		15643.3	170	189	0		180614_thermo_ChSp_B3_34.1269.1269.3 File:"180614_thermo_ChSp_B3_34.raw", NativeID:"controllerType=0 controllerNumber=1 scan=1269" RTINSECONDS=966.9637
TRUE	TRUE	(E)LQQPIPQQPQQPFP(L)	1	39.83	25	39.83	2.67778	2		823.439	1644.86	2	0.00134	0.8142	1011.9		7945.93	220	233	0	CS-Omega-D2|CS-Omega-D3|AWK59775.1	180614_thermo_ChSp_B3_34.1312.1312.2 File:"180614_thermo_ChSp_B3_34.raw", NativeID:"controllerType=0 controllerNumber=1 scan=1312" RTINSECONDS=1011.9035
TRUE	TRUE	(E)LQQPIPQQPQQPFP(L)	1	48.81	25	48.81		2		823.439	1644.86	2	0.001462	0.8883	983.826		11662.1	220	233	0	CS-Omega-D2|CS-Omega-D3|AWK59775.1	180614_thermo_ChSp_B3_34.1281.1281.2 File:"180614_thermo_ChSp_B3_34.raw", NativeID:"controllerType=0 controllerNumber=1 scan=1281"
TRUE	TRUE	(E)LQQPIPQQPQQPFP(L)	1	45.65	25	39.03		2		823.439	1644.86	2	0.001584	0.9624	981.732		9539.82	220	233	0	CS-Omega-D2|CS-Omega-D3|AWK59775.1	180614_thermo_ChSp_B3_34.1279.1279.2 File:"180614_thermo_ChSp_B3_34.raw", NativeID:"controllerType=0 controllerNumber=1 scan=1279"
TRUE	TRUE	(E)LQQPIPQQPQQPFP(L)	1	29.14	25	29.14		2		823.439	1644.86	2	0.001462	0.8883	1009.87		8858.36	220	233	0	CS-Omega-D2|CS-Omega-D3|AWK59775.1	180614_thermo_ChSp_B3_34.1310.1310.2 File:"180614_thermo_ChSp_B3_34.raw", NativeID:"controllerType=0 controllerNumber=1 scan=1310"
TRUE	TRUE	(F)PQQPQQPFPLQPQQPFPL(R)	1				7.88606	1		705.705	2114.09	3	-0.001781	-0.842			10409.8	273	290	0		180605_chymo_ChSp_B3_34_180611210208.2112.2112.3 File:"180605_chymo_ChSp_B3_34_180611210208.raw", NativeID:"controllerType=0 controllerNumber=1 scan=2112" RTINSECONDS=3045.352
TRUE	TRUE	(F)PLQPQQPFPL(R)	1				7.11351	1		582.825	1163.64	2	0.00118	1.013			8822.56	281	290	0		180605_chymo_ChSp_B3_34_3_30min.850.850.2 File:"180605_chymo_ChSp_B3_34_3_30min.raw", NativeID:"controllerType=0 controllerNumber=1 scan=850" RTINSECONDS=1207.2562
TRUE	TRUE	(F)PLQPQQPFPL(R)	1				5.92082	1		582.824	1163.63	2	-4e-05	-0.03435			13968.6	281	290	0		180605_chymo_ChSp_B3_34_180611210208.1623.1623.2 File:"180605_chymo_ChSp_B3_34_180611210208.raw", NativeID:"controllerType=0 controllerNumber=1 scan=1623" RTINSECONDS=2369.4598
TRUE	TRUE	(F)PLQPQQPFPL(R)	0.95				3.82391	1		582.825	1163.64	2	0.000936	0.8037			8622.86	281	290	0		180605_chymo_ChSp_B3_34_3_30min.852.852.2 File:"180605_chymo_ChSp_B3_34_3_30min.raw", NativeID:"controllerType=0 controllerNumber=1 scan=852" RTINSECONDS=1209.3527
TRUE	TRUE	(F)PLQPQQPFPLRPQQPF(S)	1				8.3279	1		959.52	1917.03	2	-0.000128	-0.06674			7369.56	281	296	0		180605_chymo_ChSp_B3_34_180611210208.1708.1708.2 File:"180605_chymo_ChSp_B3_34_180611210208.raw", NativeID:"controllerType=0 controllerNumber=1 scan=1708" RTINSECONDS=2493.9862
TRUE	TRUE	(F)PLQPQQPFPLRPQQPF(S)	1				7.63827	1		959.52	1917.03	2	-0.000983	-0.5125			19123.8	281	296	0		180605_chymo_ChSp_B3_34_180611210208.1711.1711.2 File:"180605_chymo_ChSp_B3_34_180611210208.raw", NativeID:"controllerType=0 controllerNumber=1 scan=1711" RTINSECONDS=2496.4233
TRUE	TRUE	(F)PLQPQQPFPLRPQQPF(S)	1				8.19382	1		640.016	1917.03	3	-0.001057	-0.5511			19116.3	281	296	0		180605_chymo_ChSp_B3_34_180611210208.1709.1709.3 File:"180605_chymo_ChSp_B3_34_180611210208.raw", NativeID:"controllerType=0 controllerNumber=1 scan=1709" RTINSECONDS=2494.3027
TRUE	TRUE	(F)PLQPQQPFPLRPQQPF(S)	0.99				7.5376	1		640.016	1917.03	3	-0.000874	-0.4557			10159.1	281	296	0		180605_chymo_ChSp_B3_34_180611210208.1705.1705.3 File:"180605_chymo_ChSp_B3_34_180611210208.raw", NativeID:"controllerType=0 controllerNumber=1 scan=1705" RTINSECONDS=2491.5543
TRUE	TRUE	(P)LQPQQPFP(L)	1	31.83	25	31.77	3.10791	2		477.756	953.498	2	0.0004461	0.4673	849.522		177201	282	289	0	CS-Omega-A4|X-Omega1,CS-Omega-D2|CS-Omega-D3|AWK59775.1	180614_thermo_ChSp_B3_34.1139.1139.2 File:"180614_thermo_ChSp_B3_34.raw", NativeID:"controllerType=0 controllerNumber=1 scan=1139" RTINSECONDS=849.5216
TRUE	TRUE	(P)LQPQQPFP(L)	0.98	38.88	25	36.83		2		477.756	953.498	2	0.0006901	0.7229	875.155		63354.2	282	289	0	CS-Omega-A4|X-Omega1,CS-Omega-D2|CS-Omega-D3|AWK59775.1	180614_thermo_ChSp_B3_34.1167.1167.2 File:"180614_thermo_ChSp_B3_34.raw", NativeID:"controllerType=0 controllerNumber=1 scan=1167"
TRUE	TRUE	(P)LQPQQPFP(L)	0.98	34.84	25	34.35		2		477.756	953.498	2	0.0003861	0.4045	847.111		112015	282	289	0	CS-Omega-A4|X-Omega1,CS-Omega-D2|CS-Omega-D3|AWK59775.1	180614_thermo_ChSp_B3_34.1135.1135.2 File:"180614_thermo_ChSp_B3_34.raw", NativeID:"controllerType=0 controllerNumber=1 scan=1135"
TRUE	TRUE	(P)LQPQQPFP(L)	0.98	31.33	25	30.95		2		477.756	953.498	2	0.0008121	0.8508	877.099		64153	282	289	0	CS-Omega-A4|X-Omega1,CS-Omega-D2|CS-Omega-D3|AWK59775.1	180614_thermo_ChSp_B3_34.1169.1169.2 File:"180614_thermo_ChSp_B3_34.raw", NativeID:"controllerType=0 controllerNumber=1 scan=1169"
TRUE	TRUE	(P)LQPQQPFPLRPQQP(F)	1	31.29	25	31.29	2.5376	2		837.461	1672.91	2	0.001442	0.8615	905.731		62867.8	282	295	0		180614_thermo_ChSp_B3_34.1199.1199.2 File:"180614_thermo_ChSp_B3_34.raw", NativeID:"controllerType=0 controllerNumber=1 scan=1199" RTINSECONDS=905.7312
TRUE	TRUE	(P)LQPQQPFPLRPQQP(F)	1	33.09	25	33.09		2		837.461	1672.91	2	0.00132	0.7886	903.419		33136.3	282	295	0		180614_thermo_ChSp_B3_34.1196.1196.2 File:"180614_thermo_ChSp_B3_34.raw", NativeID:"controllerType=0 controllerNumber=1 scan=1196"
TRUE	TRUE	(P)LQPQQPFPLRPQQP(F)	1	29.26	25	29.26	1.30103	2		558.643	1672.91	3	0.0008191	0.4893	907.924		35816.4	282	295	0		180614_thermo_ChSp_B3_34.1202.1202.3 File:"180614_thermo_ChSp_B3_34.raw", NativeID:"controllerType=0 controllerNumber=1 scan=1202" RTINSECONDS=907.9236
TRUE	TRUE	(P)LQPQQPFPLRPQQP(F)	0.96	20.38	25	20.38		2		558.643	1672.91	3	0.0008191	0.4893	909.862		41557.4	282	295	0		180614_thermo_ChSp_B3_34.1204.1204.3 File:"180614_thermo_ChSp_B3_34.raw", NativeID:"controllerType=0 controllerNumber=1 scan=1204"
TRUE	TRUE	(F)PLRPQQPF(S)	0.98				5.67778	1		491.777	981.54	2	0.000732	0.745			29888.5	289	296	0		180605_chymo_ChSp_B3_34_3_30min.553.553.2 File:"180605_chymo_ChSp_B3_34_3_30min.raw", NativeID:"controllerType=0 controllerNumber=1 scan=553" RTINSECONDS=756.1511
TRUE	TRUE	(F)PLRPQQPF(S)	0.98				5.3279	1		491.784	981.553	2	0.01367	13.91			22107.9	289	296	0		180605_chymo_ChSp_B3_34.852.852.2 File:"180605_chymo_ChSp_B3_34.raw", NativeID:"controllerType=0 controllerNumber=1 scan=852" RTINSECONDS=1414.0181
TRUE	TRUE	(F)PLRPQQPF(S)	0.98				5.30103	1		491.784	981.553	2	0.01324	13.48			30778.5	289	296	0		180605_chymo_ChSp_B3_34.854.854.2 File:"180605_chymo_ChSp_B3_34.raw", NativeID:"controllerType=0 controllerNumber=1 scan=854" RTINSECONDS=1416.0967
TRUE	TRUE	(F)PLRPQQPF(S)	0.98				4.56864	1		491.778	981.541	2	0.000915	0.9313			40935.5	289	296	0		180605_chymo_ChSp_B3_34_3_30min.555.555.2 File:"180605_chymo_ChSp_B3_34_3_30min.raw", NativeID:"controllerType=0 controllerNumber=1 scan=555" RTINSECONDS=758.1752
TRUE	TRUE	(F)PLRPQQPF(S)	0.98				4.46852	1		491.777	981.539	2	-0.000855	-0.8702			13866.9	289	296	0		180605_chymo_ChSp_B3_34_180611210208.848.848.2 File:"180605_chymo_ChSp_B3_34_180611210208.raw", NativeID:"controllerType=0 controllerNumber=1 scan=848" RTINSECONDS=1304.8692
TRUE	TRUE	(F)PLRPQQPF(S)	0.96				3.88606	1		491.777	981.539	2	-0.000489	-0.4977			18088.8	289	296	0		180605_chymo_ChSp_B3_34_180611210208.850.850.2 File:"180605_chymo_ChSp_B3_34_180611210208.raw", NativeID:"controllerType=0 controllerNumber=1 scan=850" RTINSECONDS=1306.9615
TRUE	TRUE	(P)FSQQPQQSQQSFPQPQPQQPQQPS(I)	1	36.59	25	36.59	4.10237	2		927.44	2779.3	3	0.001527	0.5492	743.438		63151.4	296	319	0		180614_thermo_ChSp_B3_34.1000.1000.3 File:"180614_thermo_ChSp_B3_34.raw", NativeID:"controllerType=0 controllerNumber=1 scan=1000" RTINSECONDS=743.438
TRUE	TRUE	(P)FSQQPQQSQQSFPQPQPQQPQQPS(I)	1	36.29	25	36.29	8.82391	2		927.441	2779.3	3	0.004824	1.735	741.157		22110.3	296	319	0		180614_thermo_ChSp_B3_34.996.996.3 File:"180614_thermo_ChSp_B3_34.raw", NativeID:"controllerType=0 controllerNumber=1 scan=996" RTINSECONDS=741.1573
TRUE	TRUE	(F)SQQPQQSQQSFPQPQPQQPQQPSILQPQQPF(L)	1	26.57	25	26.57	9.74473	2		896.943	3583.74	4	-0.002834	-0.7906	2510.48		15929.2	297	327	0		180605_chymo_ChSp_B3_34_180611210208.1728.1728.4 File:"180605_chymo_ChSp_B3_34_180611210208.raw", NativeID:"controllerType=0 controllerNumber=1 scan=1728" RTINSECONDS=2510.4789
TRUE	TRUE	(F)SQQPQQSQQSFPQPQPQQPQQPSILQPQQPF(L)	1	22.87	25	22.87	8.07572	2		896.943	3583.74	4	-0.00259	-0.7225	2512.62		10397.3	297	327	0		180605_chymo_ChSp_B3_34_180611210208.1730.1730.4 File:"180605_chymo_ChSp_B3_34_180611210208.raw", NativeID:"controllerType=0 controllerNumber=1 scan=1730" RTINSECONDS=2512.6161
TRUE	TRUE	(Q)SFPQPQPQQPQQPS(I)	1				6.22915	1		797.387	1592.76	2	0.00056	0.3514			11045.1	306	319	0	CS-Omega-D2|CS-Omega-D3|AWK59775.1	180614_thermo_ChSp_B3_34.887.887.2 File:"180614_thermo_ChSp_B3_34.raw", NativeID:"controllerType=0 controllerNumber=1 scan=887" RTINSECONDS=663.5389
TRUE	TRUE	(Q)SFPQPQPQQPQQPSILQPQQPF(L)	1				14.1249	1		849.099	2544.28	3	-0.001584	-0.6223			6980.64	306	327	0		180605_chymo_ChSp_B3_34_180611210208.1786.1786.3 File:"180605_chymo_ChSp_B3_34_180611210208.raw", NativeID:"controllerType=0 controllerNumber=1 scan=1786" RTINSECONDS=2583.6721
TRUE	TRUE	(Q)SFPQPQPQQPQQPSILQPQQPF(L)	1				10.1549	1		849.111	2544.31	3	0.03412	13.41			4736.68	306	327	0		180605_chymo_ChSp_B3_34.1579.1579.3 File:"180605_chymo_ChSp_B3_34.raw", NativeID:"controllerType=0 controllerNumber=1 scan=1579" RTINSECONDS=2664.1129
TRUE	TRUE	(Q)SFPQPQPQQPQQPSILQPQQPF(L)	1				9.16749	1		849.112	2544.31	3	0.0376	14.77			6878.19	306	327	0		180605_chymo_ChSp_B3_34.1576.1576.3 File:"180605_chymo_ChSp_B3_34.raw", NativeID:"controllerType=0 controllerNumber=1 scan=1576" RTINSECONDS=2660.1904
TRUE	TRUE	(S)ILQPQQPF(L)	0.98	35.54	25	35.35		2		485.772	969.53	2	0.001312	1.352	948.102		41350.8	320	327	0		180614_thermo_ChSp_B3_34.1248.1248.2 File:"180614_thermo_ChSp_B3_34.raw", NativeID:"controllerType=0 controllerNumber=1 scan=1248"
TRUE	TRUE	(S)ILQPQQPF(L)	0.98	24.19	25	24.19		2		485.772	969.529	2	0.0004581	0.472	945.768		38776.2	320	327	0		180614_thermo_ChSp_B3_34.1245.1245.2 File:"180614_thermo_ChSp_B3_34.raw", NativeID:"controllerType=0 controllerNumber=1 scan=1245"
TRUE	TRUE	(S)ILQPQQPFLQPQQQ(L)	1	64.93	25	64.93	8.3279	2		846.958	1691.9	2	0.0009841	0.5813	1003.68		13009.9	320	333	0		180614_thermo_ChSp_B3_34.1304.1304.2 File:"180614_thermo_ChSp_B3_34.raw", NativeID:"controllerType=0 controllerNumber=1 scan=1304" RTINSECONDS=1003.6804
TRUE	TRUE	(S)ILQPQQPFLQPQQQ(L)	1	48.31	25	45.05	5.85387	2		846.957	1691.9	2	0.0002501	0.1477	1001.57		7761.81	320	333	0		180614_thermo_ChSp_B3_34.1302.1302.2 File:"180614_thermo_ChSp_B3_34.raw", NativeID:"controllerType=0 controllerNumber=1 scan=1302" RTINSECONDS=1001.5666
TRUE	TRUE	(F)LQPQQQL(S)	0.99	32.86	25	19.05	2.69897	2		427.741	853.467	2	0.0008021	0.9387	674.681		102345	328	334	0		180605_chymo_ChSp_B3_34_3_30min.480.480.2 File:"180605_chymo_ChSp_B3_34_3_30min.raw", NativeID:"controllerType=0 controllerNumber=1 scan=480" RTINSECONDS=674.6809
TRUE	TRUE	(F)LQPQQQLSQQ(L)	1	41.31	25	37.21		2		599.315	1196.62	2	0.0004041	0.3374	553.342		23454.1	328	337	0		180614_thermo_ChSp_B3_34.707.707.2 File:"180614_thermo_ChSp_B3_34.raw", NativeID:"controllerType=0 controllerNumber=1 scan=707"
TRUE	TRUE	(F)LQPQQQLSQQLEQT(I)	1	45.08	25	44.41	9.22185	2		834.932	1667.85	2	0.0006821	0.4087	896.944		21284.9	328	341	0		180614_thermo_ChSp_B3_34.1188.1188.2 File:"180614_thermo_ChSp_B3_34.raw", NativeID:"controllerType=0 controllerNumber=1 scan=1188" RTINSECONDS=896.944
TRUE	TRUE	(F)LQPQQQLSQQLEQT(I)	1	44.8	25	40.89	6.0655	2		834.932	1667.85	2	0.0005601	0.3356	894.923		12074.9	328	341	0		180614_thermo_ChSp_B3_34.1186.1186.2 File:"180614_thermo_ChSp_B3_34.raw", NativeID:"controllerType=0 controllerNumber=1 scan=1186" RTINSECONDS=894.9228
TRUE	TRUE	(F)LQPQQQLSQQLEQTISQQPQQPFPQQPHQPQQPYPQQQPY(G)	1				11.0706	2		1198.85	4791.35	4	0.007498	1.565	2850.35		4686.23	328	367	0		180605_chymo_ChSp_B3_34_180611210208.1978.1978.4 File:"180605_chymo_ChSp_B3_34_180611210208.raw", NativeID:"controllerType=0 controllerNumber=1 scan=1978" RTINSECONDS=2850.3474
TRUE	TRUE	(F)LQPQQQLSQQLEQTISQQPQQPFPQQPHQPQQPYPQQQPY(G)	1				9.61979	2		1198.84	4791.34	4	-0.00471	-0.9828	2858.8		5370.9	328	367	0		180605_chymo_ChSp_B3_34_180611210208.1986.1986.4 File:"180605_chymo_ChSp_B3_34_180611210208.raw", NativeID:"controllerType=0 controllerNumber=1 scan=1986" RTINSECONDS=2858.8015
TRUE	TRUE	(F)LQPQQQLSQQLEQTISQQPQQPFPQQPHQPQQPYPQQQPY(G)	1				8.74473	2		1198.84	4791.34	4	-0.00715	-1.492	2846.42		5160.37	328	367	0		180605_chymo_ChSp_B3_34_180611210208.1975.1975.4 File:"180605_chymo_ChSp_B3_34_180611210208.raw", NativeID:"controllerType=0 controllerNumber=1 scan=1975" RTINSECONDS=2846.4211
TRUE	TRUE	(F)LQPQQQLSQQLEQTISQQPQQPFPQQPHQPQQPYPQQQPY(G)	1				7.07058	2		1198.84	4791.35	4	0.005542	1.156	2861.79		5903.68	328	367	0		180605_chymo_ChSp_B3_34_180611210208.1991.1991.4 File:"180605_chymo_ChSp_B3_34_180611210208.raw", NativeID:"controllerType=0 controllerNumber=1 scan=1991" RTINSECONDS=2861.7896
TRUE	TRUE	(Q)LSQQLEQT(I)	0.98	25.16	25	18.95		2		473.746	945.478	2	0.001192	1.259	530.782		130125	334	341	0		180614_thermo_ChSp_B3_34.657.657.2 File:"180614_thermo_ChSp_B3_34.raw", NativeID:"controllerType=0 controllerNumber=1 scan=657"
TRUE	TRUE	(Q)LSQQLEQT(I)	0.98	21.87	25	20.02		2		473.746	945.478	2	0.0007041	0.7439	533.4		195010	334	341	0		180614_thermo_ChSp_B3_34.662.662.2 File:"180614_thermo_ChSp_B3_34.raw", NativeID:"controllerType=0 controllerNumber=1 scan=662"
TRUE	TRUE	(T)ISQQPQQPFPQQPHQPQQPYPQQQPYGSS(L)	1	29.68	25	29.68	9.19382	2		1125.21	3372.6	3	0.005033	1.492	806.565		6038.44	342	370	0	CS-Omega-D2|CS-Omega-D3|AWK59775.1	180614_thermo_ChSp_B3_34.1078.1078.3 File:"180614_thermo_ChSp_B3_34.raw", NativeID:"controllerType=0 controllerNumber=1 scan=1078" RTINSECONDS=806.5645
TRUE	TRUE	(Y)GSSLTSIDGQ(-)	1	31.99	25	31.99	2.58503	2		482.732	963.45	2	-0.001022	-1.06	1108.27		33660.3	368	377	0		180605_chymo_ChSp_B3_34_180611210208.727.727.2 File:"180605_chymo_ChSp_B3_34_180611210208.raw", NativeID:"controllerType=0 controllerNumber=1 scan=727" RTINSECONDS=1108.2738
TRUE	TRUE	(Y)GSSLTSIDGQ(-)	1	30.02	25	30.02	3.76955	2		482.733	963.451	2	-0.0004739	-0.4914	1110.37		49590.8	368	377	0		180605_chymo_ChSp_B3_34_180611210208.729.729.2 File:"180605_chymo_ChSp_B3_34_180611210208.raw", NativeID:"controllerType=0 controllerNumber=1 scan=729" RTINSECONDS=1110.3677
TRUE	TRUE	(Y)GSSLTSIDGQ(-)	1	39.12	25	39.12		2		482.733	963.452	2	0.0003821	0.3961	715.398		99340	368	377	0		180605_chymo_ChSp_B3_34_3_30min.520.520.2 File:"180605_chymo_ChSp_B3_34_3_30min.raw", NativeID:"controllerType=0 controllerNumber=1 scan=520"
TRUE	TRUE	(Y)GSSLTSIDGQ(-)	1	27.51	25	27.51	2.72125	2		482.733	963.451	2	7.606e-05	0.07886	713.261		50981.9	368	377	0		180605_chymo_ChSp_B3_34_3_30min.517.517.2 File:"180605_chymo_ChSp_B3_34_3_30min.raw", NativeID:"controllerType=0 controllerNumber=1 scan=517" RTINSECONDS=713.2611
TRUE	TRUE	(Y)GSSLTSIDGQ(-)	1	35.99	25	35.99	3.29243	2		482.739	963.464	2	0.01265	13.12	1283.96		43185.8	368	377	0		180605_chymo_ChSp_B3_34.773.773.2 File:"180605_chymo_ChSp_B3_34.raw", NativeID:"controllerType=0 controllerNumber=1 scan=773" RTINSECONDS=1283.9563
TRUE	TRUE	(Y)GSSLTSIDGQ(-)	1	29.44	25	29.44	3.04096	2		482.739	963.464	2	0.01271	13.18	1281.73		42322.2	368	377	0		180605_chymo_ChSp_B3_34.770.770.2 File:"180605_chymo_ChSp_B3_34.raw", NativeID:"controllerType=0 controllerNumber=1 scan=770" RTINSECONDS=1281.7279

## Sheet: Spot 35
Valid	Assigned	Sequence	Prob	Mascot Ion score	Mascot Identity score	Mascot Delta Ion Score	X! Tandem	NTT	Modifications	Observed	Actual Mass	Charge	Delta Da	Delta PPM	Retention Time	Intensity	TIC	Start	Stop	# Other Proteins	Other Proteins	Spectrum ID
TRUE	TRUE	(A)ARQLNPSNKE(L)	1	44.58	25	41.64	2.37675	2		578.808	1155.6	2	0.001134	0.9805	462.882		46269.2	20	29	0		180614_thermo_ChSp_B3_35.306.306.2 File:"180614_thermo_ChSp_B3_35.raw", NativeID:"controllerType=0 controllerNumber=1 scan=306" RTINSECONDS=462.8816
TRUE	TRUE	(A)ARQLNPSNKE(L)	1	40.47	25	39.29	3.16749	2		578.808	1155.6	2	0.001134	0.9805	460.91		31617.4	20	29	0		180614_thermo_ChSp_B3_35.304.304.2 File:"180614_thermo_ChSp_B3_35.raw", NativeID:"controllerType=0 controllerNumber=1 scan=304" RTINSECONDS=460.9105
TRUE	TRUE	(A)ARQLNPSNKEL(Q)	0.99				4.74473	1		635.349	1268.68	2	-8e-05	-0.06301			35457.4	20	30	0		180605_chymo_ChSp_B3_35_180611220747.558.558.2 File:"180605_chymo_ChSp_B3_35_180611220747.raw", NativeID:"controllerType=0 controllerNumber=1 scan=558" RTINSECONDS=890.0995
TRUE	TRUE	(A)ARQLNPSNKEL(Q)	0.97				4.14874	1		635.357	1268.7	2	0.0153	12.05			11314.6	20	30	0		180605_chymo_ChSp_B3_35.456.456.2 File:"180605_chymo_ChSp_B3_35.raw", NativeID:"controllerType=0 controllerNumber=1 scan=456" RTINSECONDS=806.4187
TRUE	TRUE	(A)ARQLNPSNKELQSPQQSF(S)	0.99				10.1487	1		691.365	2071.07	3	0.02691	12.99			55672.2	20	37	0		180605_chymo_ChSp_B3_35.793.793.3 File:"180605_chymo_ChSp_B3_35.raw", NativeID:"controllerType=0 controllerNumber=1 scan=793" RTINSECONDS=1334.8133
TRUE	TRUE	(A)ARQLNPSNKELQSPQQSF(S)	0.97				6.14267	1		691.355	2071.04	3	-0.00129	-0.6226			26400.2	20	37	0		180605_chymo_ChSp_B3_35_180611220747.950.950.3 File:"180605_chymo_ChSp_B3_35_180611220747.raw", NativeID:"controllerType=0 controllerNumber=1 scan=950" RTINSECONDS=1407.1715
TRUE	TRUE	(A)ARQLNPSNKELQSPQQSF(S)	0.95				5.17393	1		691.365	2071.07	3	0.02874	13.87			22284.2	20	37	0		180605_chymo_ChSp_B3_35.791.791.3 File:"180605_chymo_ChSp_B3_35.raw", NativeID:"controllerType=0 controllerNumber=1 scan=791" RTINSECONDS=1332.6916
TRUE	TRUE	(Q)LNPSNKELQSPQQS(F)	1	48.25	25	46.98	4.26761	2		785.397	1568.78	2	0.0006781	0.4319	563.518		19622.5	23	36	0	CS-Omega-D2|CS-Omega-D3|AWK59775.1	180614_thermo_ChSp_B3_35.549.549.2 File:"180614_thermo_ChSp_B3_35.raw", NativeID:"controllerType=0 controllerNumber=1 scan=549" RTINSECONDS=563.5181
TRUE	TRUE	(Q)LNPSNKELQSPQQS(F)	1	30.46	25	30.46	2.95861	2		785.398	1568.78	2	0.001776	1.131	561.187		22333.2	23	36	0	CS-Omega-D2|CS-Omega-D3|AWK59775.1	180614_thermo_ChSp_B3_35.545.545.2 File:"180614_thermo_ChSp_B3_35.raw", NativeID:"controllerType=0 controllerNumber=1 scan=545" RTINSECONDS=561.1873
TRUE	TRUE	(N)KELQSPQQSF(S)	1				6.95861	1		596.304	1190.59	2	-0.000644	-0.5404			14160	28	37	0	CS-Omega-D2|CS-Omega-D3|AWK59775.1	180605_chymo_ChSp_B3_35_180611220747.786.786.2 File:"180605_chymo_ChSp_B3_35_180611220747.raw", NativeID:"controllerType=0 controllerNumber=1 scan=786" RTINSECONDS=1176.832
TRUE	TRUE	(N)KELQSPQQSF(S)	1				5.76955	1		596.303	1190.59	2	-0.000766	-0.6428			12645.9	28	37	0	CS-Omega-D2|CS-Omega-D3|AWK59775.1	180605_chymo_ChSp_B3_35_180611220747.784.784.2 File:"180605_chymo_ChSp_B3_35_180611220747.raw", NativeID:"controllerType=0 controllerNumber=1 scan=784" RTINSECONDS=1174.7352
TRUE	TRUE	(N)KELQSPQQSF(S)	0.99				5.39794	1		596.312	1190.61	2	0.01608	13.49			9124.39	28	37	0	CS-Omega-D2|CS-Omega-D3|AWK59775.1	180605_chymo_ChSp_B3_35.620.620.2 File:"180605_chymo_ChSp_B3_35.raw", NativeID:"controllerType=0 controllerNumber=1 scan=620" RTINSECONDS=1050.4876
TRUE	TRUE	(N)KELQSPQQSF(S)	0.95				4.12494	1		596.312	1190.61	2	0.01596	13.39			12024.5	28	37	0	CS-Omega-D2|CS-Omega-D3|AWK59775.1	180605_chymo_ChSp_B3_35.622.622.2 File:"180605_chymo_ChSp_B3_35.raw", NativeID:"controllerType=0 controllerNumber=1 scan=622" RTINSECONDS=1052.5841
TRUE	TRUE	(F)SHQQQPFPQQPY(P)	1				6.04576	1		742.849	1483.68	2	-0.000392	-0.264			11263.5	38	49	0		180605_chymo_ChSp_B3_35_180611220747.981.981.2 File:"180605_chymo_ChSp_B3_35_180611220747.raw", NativeID:"controllerType=0 controllerNumber=1 scan=981" RTINSECONDS=1439.1683
TRUE	TRUE	(F)SHQQQPFPQQPY(P)	1				6.03621	1		742.849	1483.68	2	-0.000514	-0.3462			9178	38	49	0		180605_chymo_ChSp_B3_35_180611220747.978.978.2 File:"180605_chymo_ChSp_B3_35_180611220747.raw", NativeID:"controllerType=0 controllerNumber=1 scan=978" RTINSECONDS=1436.7638
TRUE	TRUE	(Y)PSQQPFPTPQPQFPQQSQQPF(T)	0.97				6.12494	1		813.729	2438.16	3	-0.000869	-0.3563			6356.83	61	81	0		180605_chymo_ChSp_B3_35_180611220747.1816.1816.3 File:"180605_chymo_ChSp_B3_35_180611220747.raw", NativeID:"controllerType=0 controllerNumber=1 scan=1816" RTINSECONDS=2563.325
TRUE	TRUE	(Y)PSQQPFPTPQPQFPQQSQQPF(T)	0.97				6.09152	1		813.729	2438.16	3	-0.000869	-0.3563			4834.52	61	81	0		180605_chymo_ChSp_B3_35_180611220747.1814.1814.3 File:"180605_chymo_ChSp_B3_35_180611220747.raw", NativeID:"controllerType=0 controllerNumber=1 scan=1814" RTINSECONDS=2561.2091
TRUE	TRUE	(P)FTQPQQPTP(L)	0.99	27.64	25	19.18		2		522.261	1042.51	2	-0.0001719	-0.1648	659.359		32932	81	89	0	CS-Omega-D2|CS-Omega-D3|AWK59775.1	180614_thermo_ChSp_B3_35.716.716.2 File:"180614_thermo_ChSp_B3_35.raw", NativeID:"controllerType=0 controllerNumber=1 scan=716"
TRUE	TRUE	(P)FTQPQQPTP(L)	0.99	28.66	25	19.3		2		522.262	1042.51	2	0.0008041	0.7705	662.039		35654.5	81	89	0	CS-Omega-D2|CS-Omega-D3|AWK59775.1	180614_thermo_ChSp_B3_35.721.721.2 File:"180614_thermo_ChSp_B3_35.raw", NativeID:"controllerType=0 controllerNumber=1 scan=721"
TRUE	TRUE	(F)TQPQQPTPL(Q)	0.99	25.39	25	25.39	2.65758	2		505.276	1008.54	2	0.01373	13.6	1050.19		21014.2	82	90	0	CS-Omega-D2|CS-Omega-D3|AWK59775.1	180605_chymo_ChSp_B3_35.619.619.2 File:"180605_chymo_ChSp_B3_35.raw", NativeID:"controllerType=0 controllerNumber=1 scan=619" RTINSECONDS=1050.1923
TRUE	TRUE	(F)TQPQQPTPL(Q)	0.99	25.9	25	25.9		2		505.269	1008.52	2	-0.001102	-1.092	1190.04		22480.8	82	90	0	CS-Omega-D2|CS-Omega-D3|AWK59775.1	180605_chymo_ChSp_B3_35_180611220747.795.795.2 File:"180605_chymo_ChSp_B3_35_180611220747.raw", NativeID:"controllerType=0 controllerNumber=1 scan=795"
TRUE	TRUE	(F)TQPQQPTPL(Q)	0.99	25.14	25	25.14		2		505.269	1008.52	2	-0.001652	-1.636	1187.95		19735.6	82	90	0	CS-Omega-D2|CS-Omega-D3|AWK59775.1	180605_chymo_ChSp_B3_35_180611220747.793.793.2 File:"180605_chymo_ChSp_B3_35_180611220747.raw", NativeID:"controllerType=0 controllerNumber=1 scan=793"
TRUE	TRUE	(P)LQPQQPFPQQPQQPFPQPQ(L)	1	51.01	25	51.01	8.88606	2		753.384	2257.13	3	0.001984	0.8786	1049.54		33735.4	131	149	0	CS-Omega-D2|CS-Omega-D3|AWK59775.1	180614_thermo_ChSp_B3_35.1054.1054.3 File:"180614_thermo_ChSp_B3_35.raw", NativeID:"controllerType=0 controllerNumber=1 scan=1054" RTINSECONDS=1049.5363
TRUE	TRUE	(P)LQPQQPFPQQPQQPFPQPQ(L)	1	38.89	25	36.7	10.7959	2		753.384	2257.13	3	0.002899	1.284	1047.11		17996.3	131	149	0	CS-Omega-D2|CS-Omega-D3|AWK59775.1	180614_thermo_ChSp_B3_35.1051.1051.3 File:"180614_thermo_ChSp_B3_35.raw", NativeID:"controllerType=0 controllerNumber=1 scan=1051" RTINSECONDS=1047.1142
TRUE	TRUE	(Q)LQFPQQPEQIIPQQPQQPF(L)	0.99				9.60206	1		764.398	2290.17	3	-0.002868	-1.252	2867.77		19687.7	150	168	0		180605_chymo_ChSp_B3_35_180611220747.2021.2021.3 File:"180605_chymo_ChSp_B3_35_180611220747.raw", NativeID:"controllerType=0 controllerNumber=1 scan=2021" RTINSECONDS=2867.7702
TRUE	TRUE	(Q)LQFPQQPEQIIPQQPQQPF(L)	0.99				8.95861	1		764.398	2290.17	3	-0.002501	-1.092			10043.8	150	168	0		180605_chymo_ChSp_B3_35_180611220747.2023.2023.3 File:"180605_chymo_ChSp_B3_35_180611220747.raw", NativeID:"controllerType=0 controllerNumber=1 scan=2023" RTINSECONDS=2869.8888
TRUE	TRUE	(Q)LQFPQQPEQIIPQQPQQPF(L)	0.99				7.284	1		764.409	2290.21	3	0.03046	13.29	2821.46		17964.4	150	168	0		180605_chymo_ChSp_B3_35.1777.1777.3 File:"180605_chymo_ChSp_B3_35.raw", NativeID:"controllerType=0 controllerNumber=1 scan=1777" RTINSECONDS=2821.4608
TRUE	TRUE	(Q)LQFPQQPEQIIPQQPQQPF(L)	0.98				7.12494	1		764.409	2290.2	3	0.02973	12.97	2825.38		20691	150	168	0		180605_chymo_ChSp_B3_35.1780.1780.3 File:"180605_chymo_ChSp_B3_35.raw", NativeID:"controllerType=0 controllerNumber=1 scan=1780" RTINSECONDS=2825.379
TRUE	TRUE	(Q)IIPQQPQQP(F)	0.95	21.61	25	21.61		2		524.793	1047.57	2	6.006e-05	0.05728	672.304		59102.7	159	167	0	CS-Omega-A4|X-Omega1,CS-Omega-D2|CS-Omega-D3|AWK59775.1	180614_thermo_ChSp_B3_35.744.744.2 File:"180614_thermo_ChSp_B3_35.raw", NativeID:"controllerType=0 controllerNumber=1 scan=744"
TRUE	TRUE	(Q)IIPQQPQQPFL(L)	1	32.23	25	30.84	4.49485	2		654.87	1307.72	2	0.0007581	0.5792	1130.1		16396.5	159	169	0		180614_thermo_ChSp_B3_35.1121.1121.2 File:"180614_thermo_ChSp_B3_35.raw", NativeID:"controllerType=0 controllerNumber=1 scan=1121" RTINSECONDS=1130.0956
TRUE	TRUE	(Q)IIPQQPQQPFL(L)	1	32.17	25	29.91		2		654.87	1307.73	2	0.001612	1.232	1127.98		14763.9	159	169	0		180614_thermo_ChSp_B3_35.1119.1119.2 File:"180614_thermo_ChSp_B3_35.raw", NativeID:"controllerType=0 controllerNumber=1 scan=1119"
TRUE	TRUE	(F)LLESQQPFPQQPQQPFPQPQ(Q)	1				10.5686	1		788.077	2361.21	3	0.03183	13.48			13034.1	169	188	0		180605_chymo_ChSp_B3_35.1391.1391.3 File:"180605_chymo_ChSp_B3_35.raw", NativeID:"controllerType=0 controllerNumber=1 scan=1391" RTINSECONDS=2237.0597
TRUE	TRUE	(F)LLESQQPFPQQPQQPFPQPQ(Q)	1				10.3979	1		788.076	2361.21	3	0.03128	13.24			15952.5	169	188	0		180605_chymo_ChSp_B3_35.1393.1393.3 File:"180605_chymo_ChSp_B3_35.raw", NativeID:"controllerType=0 controllerNumber=1 scan=1393" RTINSECONDS=2239.1862
TRUE	TRUE	(F)LLESQQPFPQQPQQPFPQPQ(Q)	0.99				10.0458	1		788.065	2361.17	3	-0.001675	-0.7091			21115.2	169	188	0		180605_chymo_ChSp_B3_35_180611220747.1615.1615.3 File:"180605_chymo_ChSp_B3_35_180611220747.raw", NativeID:"controllerType=0 controllerNumber=1 scan=1615" RTINSECONDS=2294.5517
TRUE	TRUE	(F)LLESQQPFPQQPQQPFPQPQ(Q)	0.99				7.58503	1		788.065	2361.17	3	-0.002041	-0.864			11623.2	169	188	0		180605_chymo_ChSp_B3_35_180611220747.1613.1613.3 File:"180605_chymo_ChSp_B3_35_180611220747.raw", NativeID:"controllerType=0 controllerNumber=1 scan=1613" RTINSECONDS=2292.4308
TRUE	TRUE	(L)LESQQPFPQQPQQPFPQPQQ(L)	1	40.04	25	40.04	3.52288	2		793.058	2376.15	3	0.002034	0.8557	1011.02		6987	170	189	0		180614_thermo_ChSp_B3_35.1026.1026.3 File:"180614_thermo_ChSp_B3_35.raw", NativeID:"controllerType=0 controllerNumber=1 scan=1026" RTINSECONDS=1011.0243
TRUE	TRUE	(L)LESQQPFPQQPQQPFPQPQQ(L)	1	21.88	25	21.88	5.46852	2		793.058	2376.15	3	0.003135	1.319	1013.14		7828.56	170	189	0		180614_thermo_ChSp_B3_35.1028.1028.3 File:"180614_thermo_ChSp_B3_35.raw", NativeID:"controllerType=0 controllerNumber=1 scan=1028" RTINSECONDS=1013.1389
TRUE	TRUE	(Q)LFPELQQPIPQQPQQPFP(L)	1	28.78	25	28.78	6	2		711.377	2131.11	3	-0.0003579	-0.1679	1376.19		24403.3	216	233	0	CS-Omega-D2|CS-Omega-D3|AWK59775.1	180614_thermo_ChSp_B3_35.1316.1316.3 File:"180614_thermo_ChSp_B3_35.raw", NativeID:"controllerType=0 controllerNumber=1 scan=1316" RTINSECONDS=1376.1916
TRUE	TRUE	(Q)LFPELQQPIPQQPQQPFP(L)	1	24.02	25	24.02	2.25181	2		711.378	2131.11	3	0.0003771	0.1768	1378.61		19213.5	216	233	0	CS-Omega-D2|CS-Omega-D3|AWK59775.1	180614_thermo_ChSp_B3_35.1319.1319.3 File:"180614_thermo_ChSp_B3_35.raw", NativeID:"controllerType=0 controllerNumber=1 scan=1319" RTINSECONDS=1378.6066
TRUE	TRUE	(E)LQQPIPQQPQQPFP(L)	1	48.41	25	43.67		2		823.439	1644.86	2	0.001706	1.037	1020.95		5206.61	220	233	0	CS-Omega-D2|CS-Omega-D3|AWK59775.1	180614_thermo_ChSp_B3_35.1034.1034.2 File:"180614_thermo_ChSp_B3_35.raw", NativeID:"controllerType=0 controllerNumber=1 scan=1034"
TRUE	TRUE	(I)PQQPQQPFPL(Q)	0.97				3.92082	1		590.311	1178.61	2	-0.000785	-0.6655			9776.06	225	234	0		180605_chymo_ChSp_B3_35_180611220747.1522.1522.2 File:"180605_chymo_ChSp_B3_35_180611220747.raw", NativeID:"controllerType=0 controllerNumber=1 scan=1522" RTINSECONDS=2157.1587
TRUE	TRUE	(F)PLQPQQPFPL(R)	1				5.56864	1		582.824	1163.63	2	-0.000285	-0.2447			19742.1	281	290	0		180605_chymo_ChSp_B3_35_180611220747.1748.1748.2 File:"180605_chymo_ChSp_B3_35_180611220747.raw", NativeID:"controllerType=0 controllerNumber=1 scan=1748" RTINSECONDS=2458.8899
TRUE	TRUE	(F)PLQPQQPFPL(R)	0.98				4.79588	1		582.832	1163.65	2	0.01607	13.8			9225.64	281	290	0		180605_chymo_ChSp_B3_35.1473.1473.2 File:"180605_chymo_ChSp_B3_35.raw", NativeID:"controllerType=0 controllerNumber=1 scan=1473" RTINSECONDS=2359.1964
TRUE	TRUE	(F)PLQPQQPFPL(R)	0.98				4.60206	1		582.832	1163.65	2	0.01632	14.01			12553.4	281	290	0		180605_chymo_ChSp_B3_35.1475.1475.2 File:"180605_chymo_ChSp_B3_35.raw", NativeID:"controllerType=0 controllerNumber=1 scan=1475" RTINSECONDS=2361.2938
TRUE	TRUE	(F)PLQPQQPFPLRPQQPF(S)	1				7.65758	1		959.52	1917.03	2	-0.000251	-0.1309			4995.19	281	296	0		180605_chymo_ChSp_B3_35_180611220747.1771.1771.2 File:"180605_chymo_ChSp_B3_35_180611220747.raw", NativeID:"controllerType=0 controllerNumber=1 scan=1771" RTINSECONDS=2491.3415
TRUE	TRUE	(F)PLQPQQPFPLRPQQPF(S)	1				7.04576	1		959.521	1917.03	2	0.000726	0.3785			6858.96	281	296	0		180605_chymo_ChSp_B3_35_180611220747.1769.1769.2 File:"180605_chymo_ChSp_B3_35_180611220747.raw", NativeID:"controllerType=0 controllerNumber=1 scan=1769" RTINSECONDS=2489.2291
TRUE	TRUE	(F)PLQPQQPFPLRPQQPF(S)	1				7.45593	1		959.534	1917.05	2	0.02721	14.19			6691.74	281	296	0		180605_chymo_ChSp_B3_35.1557.1557.2 File:"180605_chymo_ChSp_B3_35.raw", NativeID:"controllerType=0 controllerNumber=1 scan=1557" RTINSECONDS=2487.9507
TRUE	TRUE	(F)PLQPQQPFPLRPQQPF(S)	1				6.20761	1		959.533	1917.05	2	0.02526	13.17			6870.79	281	296	0		180605_chymo_ChSp_B3_35.1560.1560.2 File:"180605_chymo_ChSp_B3_35.raw", NativeID:"controllerType=0 controllerNumber=1 scan=1560" RTINSECONDS=2490.3634
TRUE	TRUE	(F)PLQPQQPFPLRPQQPF(S)	0.99				7.82391	1		640.016	1917.03	3	-0.001057	-0.5511			10804.1	281	296	0		180605_chymo_ChSp_B3_35_180611220747.1767.1767.3 File:"180605_chymo_ChSp_B3_35_180611220747.raw", NativeID:"controllerType=0 controllerNumber=1 scan=1767" RTINSECONDS=2487.1122
TRUE	TRUE	(F)PLQPQQPFPLRPQQPF(S)	0.98				7	1		640.024	1917.05	3	0.02458	12.81			11529.7	281	296	0		180605_chymo_ChSp_B3_35.1561.1561.3 File:"180605_chymo_ChSp_B3_35.raw", NativeID:"controllerType=0 controllerNumber=1 scan=1561" RTINSECONDS=2490.6799
TRUE	TRUE	(F)PLQPQQPFPLRPQQPF(S)	0.98				6.72125	1		640.016	1917.03	3	-0.000324	-0.1689			13151.7	281	296	0		180605_chymo_ChSp_B3_35_180611220747.1765.1765.3 File:"180605_chymo_ChSp_B3_35_180611220747.raw", NativeID:"controllerType=0 controllerNumber=1 scan=1765" RTINSECONDS=2484.9953
TRUE	TRUE	(F)PLQPQQPFPLRPQQPF(S)	0.97				6.10237	1		640.024	1917.05	3	0.02366	12.34			13297.3	281	296	0		180605_chymo_ChSp_B3_35.1564.1564.3 File:"180605_chymo_ChSp_B3_35.raw", NativeID:"controllerType=0 controllerNumber=1 scan=1564" RTINSECONDS=2494.6028
TRUE	TRUE	(P)LQPQQPFPLRPQQP(F)	1	31.18	25	31.11	3.69897	2		837.46	1672.91	2	0.0008321	0.4971	957.31		3185.34	282	295	0		180614_thermo_ChSp_B3_35.992.992.2 File:"180614_thermo_ChSp_B3_35.raw", NativeID:"controllerType=0 controllerNumber=1 scan=992" RTINSECONDS=957.31
TRUE	TRUE	(F)PLRPQQPF(S)	0.98				6.4437	1		491.784	981.553	2	0.01337	13.6			22947.3	289	296	0		180605_chymo_ChSp_B3_35.767.767.2 File:"180605_chymo_ChSp_B3_35.raw", NativeID:"controllerType=0 controllerNumber=1 scan=767" RTINSECONDS=1291.0013
TRUE	TRUE	(F)PLRPQQPF(S)	0.98				5.52288	1		491.784	981.553	2	0.01355	13.79			17919	289	296	0		180605_chymo_ChSp_B3_35.765.765.2 File:"180605_chymo_ChSp_B3_35.raw", NativeID:"controllerType=0 controllerNumber=1 scan=765" RTINSECONDS=1288.9083
TRUE	TRUE	(F)PLRPQQPF(S)	0.98				4.04096	1		491.777	981.54	2	-0.000184	-0.1873			35192.1	289	296	0		180605_chymo_ChSp_B3_35_180611220747.944.944.2 File:"180605_chymo_ChSp_B3_35_180611220747.raw", NativeID:"controllerType=0 controllerNumber=1 scan=944" RTINSECONDS=1399.3825
TRUE	TRUE	(P)FSQQPQQSQQSFPQPQPQQPQQPS(I)	1	35.96	25	35.96	5.88606	2		927.439	2779.3	3	0.001344	0.4834	798.153		11881	296	319	0		180614_thermo_ChSp_B3_35.901.901.3 File:"180614_thermo_ChSp_B3_35.raw", NativeID:"controllerType=0 controllerNumber=1 scan=901" RTINSECONDS=798.1534
TRUE	TRUE	(P)FSQQPQQSQQSFPQPQPQQPQQPS(I)	1	25.24	25	25.24	5.34679	2		927.441	2779.3	3	0.00519	1.867	800.273		16976.8	296	319	0		180614_thermo_ChSp_B3_35.903.903.3 File:"180614_thermo_ChSp_B3_35.raw", NativeID:"controllerType=0 controllerNumber=1 scan=903" RTINSECONDS=800.273
TRUE	TRUE	(F)SQQPQQSQQSFPQPQPQQPQQPSILQPQQPF(L)	1	22.66	25	22.66	6.92082	2		896.942	3583.74	4	-0.004298	-1.199	2507.85		9944.22	297	327	0		180605_chymo_ChSp_B3_35_180611220747.1781.1781.4 File:"180605_chymo_ChSp_B3_35_180611220747.raw", NativeID:"controllerType=0 controllerNumber=1 scan=1781" RTINSECONDS=2507.8514
TRUE	TRUE	(F)SQQPQQSQQSFPQPQPQQPQQPSILQPQQPF(L)	1	20.25	25	20.25	6.88606	2		896.955	3583.79	4	0.04721	13.17	2516.88		11508.5	297	327	0		180605_chymo_ChSp_B3_35.1578.1578.4 File:"180605_chymo_ChSp_B3_35.raw", NativeID:"controllerType=0 controllerNumber=1 scan=1578" RTINSECONDS=2516.884
TRUE	TRUE	(F)SQQPQQSQQSFPQPQPQQPQQPSILQPQQPF(L)	1	26.87	25	26.87	4.04576	2		896.955	3583.79	4	0.04551	12.69	2514.77		11416.2	297	327	0		180605_chymo_ChSp_B3_35.1576.1576.4 File:"180605_chymo_ChSp_B3_35.raw", NativeID:"controllerType=0 controllerNumber=1 scan=1576" RTINSECONDS=2514.7657
TRUE	TRUE	(Q)SFPQPQPQQPQQPS(I)	1				5.92082	1		797.387	1592.76	2	0.00117	0.7341			5406.77	306	319	0	CS-Omega-D2|CS-Omega-D3|AWK59775.1	180614_thermo_ChSp_B3_35.811.811.2 File:"180614_thermo_ChSp_B3_35.raw", NativeID:"controllerType=0 controllerNumber=1 scan=811" RTINSECONDS=718.5987
TRUE	TRUE	(Q)SFPQPQPQQPQQPSILQPQQPF(L)	0.99				9.284	1		849.098	2544.27	3	-0.003049	-1.198			6451.21	306	327	0		180605_chymo_ChSp_B3_35_180611220747.1857.1857.3 File:"180605_chymo_ChSp_B3_35_180611220747.raw", NativeID:"controllerType=0 controllerNumber=1 scan=1857" RTINSECONDS=2623.6246
TRUE	TRUE	(Q)SFPQPQPQQPQQPSILQPQQPF(L)	0.99				8.95861	1		849.111	2544.31	3	0.03339	13.12			6058.36	306	327	0		180605_chymo_ChSp_B3_35.1632.1632.3 File:"180605_chymo_ChSp_B3_35.raw", NativeID:"controllerType=0 controllerNumber=1 scan=1632" RTINSECONDS=2588.8122
TRUE	TRUE	(Q)SFPQPQPQQPQQPSILQPQQPF(L)	0.99				8.35655	1		849.099	2544.27	3	-0.001767	-0.6942			5170.5	306	327	0		180605_chymo_ChSp_B3_35_180611220747.1854.1854.3 File:"180605_chymo_ChSp_B3_35_180611220747.raw", NativeID:"controllerType=0 controllerNumber=1 scan=1854" RTINSECONDS=2619.7107
TRUE	TRUE	(Q)SFPQPQPQQPQQPSILQPQQPF(L)	0.99				7.72125	1		849.111	2544.31	3	0.03376	13.26			8057.98	306	327	0		180605_chymo_ChSp_B3_35.1634.1634.3 File:"180605_chymo_ChSp_B3_35.raw", NativeID:"controllerType=0 controllerNumber=1 scan=1634" RTINSECONDS=2590.9295
TRUE	TRUE	(S)ILQPQQPFLQPQQQ(L)	1	51.87	25	51.87	6.23657	2		846.958	1691.9	2	0.002082	1.23	1035.66		3989.29	320	333	0		180614_thermo_ChSp_B3_35.1043.1043.2 File:"180614_thermo_ChSp_B3_35.raw", NativeID:"controllerType=0 controllerNumber=1 scan=1043" RTINSECONDS=1035.6642
TRUE	TRUE	(S)ILQPQQPFLQPQQQ(L)	1	31.93	25	31.93		2		846.959	1691.9	2	0.002692	1.59	1037.78		5154.4	320	333	0		180614_thermo_ChSp_B3_35.1045.1045.2 File:"180614_thermo_ChSp_B3_35.raw", NativeID:"controllerType=0 controllerNumber=1 scan=1045"
TRUE	TRUE	(F)LQPQQQLSQQL(E)	1	62.44	25	56.69	7.25964	2		655.856	1309.7	2	-0.00264	-2.014	1772.27		16446.5	328	338	0		180605_chymo_ChSp_B3_35_180611220747.1206.1206.2 File:"180605_chymo_ChSp_B3_35_180611220747.raw", NativeID:"controllerType=0 controllerNumber=1 scan=1206" RTINSECONDS=1772.2692
TRUE	TRUE	(F)LQPQQQLSQQL(E)	1	46.26	25	46.26	2.55284	2		655.856	1309.7	2	-0.001542	-1.176	1774.91		14898.2	328	338	0		180605_chymo_ChSp_B3_35_180611220747.1210.1210.2 File:"180605_chymo_ChSp_B3_35_180611220747.raw", NativeID:"controllerType=0 controllerNumber=1 scan=1210" RTINSECONDS=1774.9074
TRUE	TRUE	(Y)GSSLTSIDGQ(-)	1	34.29	25	34.29	2.82391	2		482.733	963.45	2	-0.0007179	-0.7444	1277.96		53690.9	368	377	0		180605_chymo_ChSp_B3_35_180611220747.853.853.2 File:"180605_chymo_ChSp_B3_35_180611220747.raw", NativeID:"controllerType=0 controllerNumber=1 scan=853" RTINSECONDS=1277.9553
TRUE	TRUE	(Y)GSSLTSIDGQ(-)	1	27.88	25	27.88	3.46852	2		482.733	963.451	2	-0.0001059	-0.1098	1275.88		32914.9	368	377	0		180605_chymo_ChSp_B3_35_180611220747.851.851.2 File:"180605_chymo_ChSp_B3_35_180611220747.raw", NativeID:"controllerType=0 controllerNumber=1 scan=851" RTINSECONDS=1275.8756
TRUE	TRUE	(Y)GSSLTSIDGQ(-)	1	28.48	25	28.48	4.58503	2		482.739	963.464	2	0.01302	13.5	1088.91		26392	368	377	0		180605_chymo_ChSp_B3_35.648.648.2 File:"180605_chymo_ChSp_B3_35.raw", NativeID:"controllerType=0 controllerNumber=1 scan=648" RTINSECONDS=1088.9101
TRUE	TRUE	(Y)GSSLTSIDGQ(-)	1	27.36	25	27.36	3.55284	2		482.739	963.464	2	0.01326	13.75	1086.82		24486.4	368	377	0		180605_chymo_ChSp_B3_35.646.646.2 File:"180605_chymo_ChSp_B3_35.raw", NativeID:"controllerType=0 controllerNumber=1 scan=646" RTINSECONDS=1086.8192

## Sheet: Spot 37
Valid	Assigned	Sequence	Prob	Mascot Ion score	Mascot Identity score	Mascot Delta Ion Score	X! Tandem	NTT	Modifications	Observed	Actual Mass	Charge	Delta Da	Delta PPM	Retention Time	Intensity	TIC	Start	Stop	# Other Proteins	Other Proteins	Spectrum ID
TRUE	TRUE	(P)LQPQQPFPQQPQQPQQ(A)	1	29.62	25	29.62	1.19382	2		639.671	1915.99	3	0.03695	19.27	670.419		54282.9	84	99	0	CS-Omega-D2|CS-Omega-D3|AWK59775.1	180614_thermo_ChSp_B3_37.820.820.3 File:"180614_thermo_ChSp_B3_37.raw", NativeID:"controllerType=0 controllerNumber=1 scan=820" RTINSECONDS=670.4187
TRUE	TRUE	(P)LQPQQPFPQQPQQPQQ(A)	1	28.59	25	22.43	4.69897	2		639.671	1915.99	3	0.03658	19.08	672.765		50974	84	99	0	CS-Omega-D2|CS-Omega-D3|AWK59775.1	180614_thermo_ChSp_B3_37.823.823.3 File:"180614_thermo_ChSp_B3_37.raw", NativeID:"controllerType=0 controllerNumber=1 scan=823" RTINSECONDS=672.7653
TRUE	TRUE	(P)LQPQQPFPQQPQQPQQ(A)	0.99	35.28	25	26.19		2		959.004	1915.99	2	0.03806	19.85	673.037		13581.4	84	99	0	CS-Omega-D2|CS-Omega-D3|AWK59775.1	180614_thermo_ChSp_B3_37.824.824.2 File:"180614_thermo_ChSp_B3_37.raw", NativeID:"controllerType=0 controllerNumber=1 scan=824"
TRUE	TRUE	(L)LQPQQPFPQQPEQ(I)	1	56.99	25	24.2	5.92082	2		782.892	1563.77	2	0.0007921	0.5062	770.585		32176.6	154	166	0		180614_thermo_ChSp_B3_37.935.935.2 File:"180614_thermo_ChSp_B3_37.raw", NativeID:"controllerType=0 controllerNumber=1 scan=935" RTINSECONDS=770.5851
TRUE	TRUE	(L)LQPQQPFPQQPEQ(I)	1	47.09	25	11.88	5.88606	2		782.892	1563.77	2	0.0007921	0.5062	772.77		100927	154	166	0		180614_thermo_ChSp_B3_37.938.938.2 File:"180614_thermo_ChSp_B3_37.raw", NativeID:"controllerType=0 controllerNumber=1 scan=938" RTINSECONDS=772.7702
TRUE	TRUE	(Q)IIPQQPQQP(F)	1	34.16	25	34.16	1.72125	2		524.794	1047.57	2	0.001158	1.104	612.141		37830.9	287	295	0	CS-Omega-D1|AWK59774.1,CS-Omega-D2|CS-Omega-D3|AWK59775.1	180614_thermo_ChSp_B3_37.749.749.2 File:"180614_thermo_ChSp_B3_37.raw", NativeID:"controllerType=0 controllerNumber=1 scan=749" RTINSECONDS=612.1411
TRUE	TRUE	(Q)IIPQQPQQP(F)	1	35.99	25	35.99	1.33724	2		524.793	1047.57	2	0.0007921	0.7554	614.65		72420.2	287	295	0	CS-Omega-D1|AWK59774.1,CS-Omega-D2|CS-Omega-D3|AWK59775.1	180614_thermo_ChSp_B3_37.753.753.2 File:"180614_thermo_ChSp_B3_37.raw", NativeID:"controllerType=0 controllerNumber=1 scan=753" RTINSECONDS=614.6501
TRUE	TRUE	(Q)IIPQQPQQPFP(L)	1	48.65	25	37.98	1.95861	2		646.854	1291.69	2	0.0004421	0.342	948.182		21990.8	329	339	0	CS-Omega-D2|CS-Omega-D3|AWK59775.1	180614_thermo_ChSp_B3_37.1092.1092.2 File:"180614_thermo_ChSp_B3_37.raw", NativeID:"controllerType=0 controllerNumber=1 scan=1092" RTINSECONDS=948.1815
TRUE	TRUE	(Q)IIPQQPQQPFP(L)	1	40.4	25	35.16	4.49485	2		646.854	1291.69	2	-0.0002899	-0.2243	976.495		15624.5	329	339	0	CS-Omega-D2|CS-Omega-D3|AWK59775.1	180614_thermo_ChSp_B3_37.1116.1116.2 File:"180614_thermo_ChSp_B3_37.raw", NativeID:"controllerType=0 controllerNumber=1 scan=1116" RTINSECONDS=976.4954
TRUE	TRUE	(Q)IIPQQPQQPFP(L)	1	32.24	25	27.41	2.49485	2		646.854	1291.69	2	0.001296	1.003	974.393		15769.7	329	339	0	CS-Omega-D2|CS-Omega-D3|AWK59775.1	180614_thermo_ChSp_B3_37.1114.1114.2 File:"180614_thermo_ChSp_B3_37.raw", NativeID:"controllerType=0 controllerNumber=1 scan=1114" RTINSECONDS=974.3931
TRUE	TRUE	(Q)IIPQQPQQPFP(L)	1	32.58	25	28.45	1.67778	2		646.854	1291.69	2	7.606e-05	0.05884	946.12		19285.6	329	339	0	CS-Omega-D2|CS-Omega-D3|AWK59775.1	180614_thermo_ChSp_B3_37.1090.1090.2 File:"180614_thermo_ChSp_B3_37.raw", NativeID:"controllerType=0 controllerNumber=1 scan=1090" RTINSECONDS=946.1201

## Sheet: Spot 43
Valid	Assigned	Sequence	Prob	Mascot Ion score	Mascot Identity score	Mascot Delta Ion Score	X! Tandem	NTT	Modifications	Observed	Actual Mass	Charge	Delta Da	Delta PPM	Retention Time	Intensity	TIC	Start	Stop	# Other Proteins	Other Proteins	Spectrum ID
TRUE	TRUE	(E)LQTPQEQFPQQQFPQPQQ(I)	1	52.31	25	52.31		2		733.042	2196.1	3	0.04305	19.59	1906.58		98150.9	30	47	0		180910_thermo_A-43.2038.2038.3 File:"180910_thermo_A-43.raw", NativeID:"controllerType=0 controllerNumber=1 scan=2038"
TRUE	TRUE	(E)LQTPQEQFPQQQFPQPQQ(I)	0.98				4.69897	2		733.042	2196.1	3	0.04305	19.59			52648.7	30	47	0		180910_thermo_A-43.2038.2038.3 File:"180910_thermo_A-43.raw", NativeID:"controllerType=0 controllerNumber=1 scan=2038" RTINSECONDS=1906.5784
TRUE	TRUE	(L)QTPQEQFPQQQFPQPQ(Q)	1				7.95861	1		978.472	1954.93	2	0.01272	6.505			11727.8	31	46	0		180904_chymo_A-43.1306.1306.2 File:"180904_chymo_A-43.raw", NativeID:"controllerType=0 controllerNumber=1 scan=1306" RTINSECONDS=1752.8871
TRUE	TRUE	(L)QTPQEQFPQQQFPQPQ(Q)	1				5.95861	1		978.472	1954.93	2	0.01224	6.256			9629.13	31	46	0		180904_chymo_A-43.1304.1304.2 File:"180904_chymo_A-43.raw", NativeID:"controllerType=0 controllerNumber=1 scan=1304" RTINSECONDS=1750.7739
TRUE	TRUE	(Q)ILQQQFPQRQ(Q)	0.95				4.61979	1		643.367	1284.72	2	0.02551	19.84			39914.9	48	57	0		180910_thermo_A-43.1159.1159.2 File:"180910_thermo_A-43.raw", NativeID:"controllerType=0 controllerNumber=1 scan=1159" RTINSECONDS=1020.554
TRUE	TRUE	(I)LQQQFPQRQ(Q)	0.99				6.17393	1		586.824	1171.63	2	0.02318	19.77			62742.2	49	57	0		180910_thermo_A-43.792.792.2 File:"180910_thermo_A-43.raw", NativeID:"controllerType=0 controllerNumber=1 scan=792" RTINSECONDS=779.9446
TRUE	TRUE	(L)QQQFPQRQQIPQQPQ(Q)	1				9.52288	1		939.988	1877.96	2	0.01106	5.888			20367.3	50	64	0		180904_chymo_A-43.868.868.2 File:"180904_chymo_A-43.raw", NativeID:"controllerType=0 controllerNumber=1 scan=868" RTINSECONDS=1160.2292
TRUE	TRUE	(L)QQQFPQRQQIPQQPQ(Q)	1				8.23657	1		939.988	1877.96	2	0.01192	6.343			24661.3	50	64	0		180904_chymo_A-43.866.866.2 File:"180904_chymo_A-43.raw", NativeID:"controllerType=0 controllerNumber=1 scan=866" RTINSECONDS=1158.1495
TRUE	TRUE	(Q)IPQQQFPQQQQ(I)	0.95	32.82	25	0		2		685.36	1368.71	2	0.02643	19.29	1079.37		67763.8	92	102	0		180910_thermo_A-43.1246.1246.2 File:"180910_thermo_A-43.raw", NativeID:"controllerType=0 controllerNumber=1 scan=1246"
TRUE	TRUE	(Q)LPQQQFPQQQQ(I)	0.95	32.82	25	0		2		685.36	1368.71	2	0.02643	19.29	1079.37		67763.8	92	102	0		180910_thermo_A-43.1246.1246.2 File:"180910_thermo_A-43.raw", NativeID:"controllerType=0 controllerNumber=1 scan=1246"
TRUE	TRUE	(Q)FPQQQQIPQQQFPQQQQIPQQP(Q)	1				7.45593	1		897.139	2688.39	3	0.05337	19.84			12069.7	97	118	0		180910_thermo_A-43.2146.2146.3 File:"180910_thermo_A-43.raw", NativeID:"controllerType=0 controllerNumber=1 scan=2146" RTINSECONDS=1998.507
TRUE	TRUE	(Q)FSQQQSPQPQQIPQQQ(L)	1				9.13077	2		948.982	1895.95	2	0.03669	19.34			19269.2	167	182	0		180910_thermo_A-43.1276.1276.2 File:"180910_thermo_A-43.raw", NativeID:"controllerType=0 controllerNumber=1 scan=1276" RTINSECONDS=1101.5297
TRUE	TRUE	(Q)FSQQQSPQPQQIPQQQ(L)	1	26.71	25	26.71		2		632.991	1895.95	3	0.03784	19.95	1108.61		67908.1	167	182	0		180910_thermo_A-43.1285.1285.3 File:"180910_thermo_A-43.raw", NativeID:"controllerType=0 controllerNumber=1 scan=1285"
TRUE	TRUE	(Q)FSQQQSPQPQQIPQQQ(L)	1	25.54	25	25.54		2		632.99	1895.95	3	0.036	18.98	1106.91		54094.8	167	182	0		180910_thermo_A-43.1283.1283.3 File:"180910_thermo_A-43.raw", NativeID:"controllerType=0 controllerNumber=1 scan=1283"
TRUE	TRUE	(Q)FSQQQSPQPQQIPQQQ(L)	0.98				4.72125	2		632.99	1895.95	3	0.036	18.98			28030.7	167	182	0		180910_thermo_A-43.1283.1283.3 File:"180910_thermo_A-43.raw", NativeID:"controllerType=0 controllerNumber=1 scan=1283" RTINSECONDS=1106.9064
TRUE	TRUE	(Q)FSQQQSPQPQQIPQQQ(L)	0.95	32.56	25	32.56		2		948.982	1895.95	2	0.03669	19.34	1101.53		32570.2	167	182	0		180910_thermo_A-43.1276.1276.2 File:"180910_thermo_A-43.raw", NativeID:"controllerType=0 controllerNumber=1 scan=1276"
TRUE	TRUE	(Q)FSQQQSPQPQQIPQQQL(L)	1	36.4	25	36.4		2		670.686	2009.04	3	0.03986	19.83	1600.6		54237.1	167	183	0		180910_thermo_A-43.1797.1797.3 File:"180910_thermo_A-43.raw", NativeID:"controllerType=0 controllerNumber=1 scan=1797"
TRUE	TRUE	(Q)FSQQQSPQPQQIPQQQL(L)	1				9.40894	2		1005.53	2009.04	2	0.0395	19.65			17523.1	167	183	0		180910_thermo_A-43.1796.1796.2 File:"180910_thermo_A-43.raw", NativeID:"controllerType=0 controllerNumber=1 scan=1796" RTINSECONDS=1600.2779
TRUE	TRUE	(Q)FSQQQSPQPQQIPQQQL(L)	1	48.74	25	48.74		2		1005.53	2009.04	2	0.0395	19.65	1600.28		31962	167	183	0		180910_thermo_A-43.1796.1796.2 File:"180910_thermo_A-43.raw", NativeID:"controllerType=0 controllerNumber=1 scan=1796"
TRUE	TRUE	(Q)FSQQQSPQPQQIPQQQL(L)	1				6	2		670.686	2009.04	3	0.03986	19.83			29846.4	167	183	0		180910_thermo_A-43.1797.1797.3 File:"180910_thermo_A-43.raw", NativeID:"controllerType=0 controllerNumber=1 scan=1797" RTINSECONDS=1600.5963
TRUE	TRUE	(F)SQQQSPQPQQIPQQQ(L)	1				6.74473	1		875.447	1748.88	2	0.03453	19.73			16505.2	168	182	0		180910_thermo_A-43.933.933.2 File:"180910_thermo_A-43.raw", NativeID:"controllerType=0 controllerNumber=1 scan=933" RTINSECONDS=876.0448
TRUE	TRUE	(F)SQQQSPQPQQIPQQQ(L)	0.97				5.00877	1		875.447	1748.88	2	0.03404	19.45			13964.3	168	182	0		180910_thermo_A-43.931.931.2 File:"180910_thermo_A-43.raw", NativeID:"controllerType=0 controllerNumber=1 scan=931" RTINSECONDS=874.3487
TRUE	TRUE	(F)SQQQSPQPQQIPQQQL(L)	1				9.42022	2		931.978	1861.94	2	0.01232	6.614			17968.8	168	183	0		180904_chymo_A-43.1067.1067.2 File:"180904_chymo_A-43.raw", NativeID:"controllerType=0 controllerNumber=1 scan=1067" RTINSECONDS=1408.1732
TRUE	TRUE	(F)SQQQSPQPQQIPQQQL(L)	1	46.23	25	46.23		2		931.977	1861.94	2	0.01183	6.352	1406.06		23794.4	168	183	0		180904_chymo_A-43.1065.1065.2 File:"180904_chymo_A-43.raw", NativeID:"controllerType=0 controllerNumber=1 scan=1065"
TRUE	TRUE	(F)SQQQSPQPQQIPQQQL(L)	1	50.78	25	50.78		2		931.978	1861.94	2	0.01232	6.614	1408.17		25866.3	168	183	0		180904_chymo_A-43.1067.1067.2 File:"180904_chymo_A-43.raw", NativeID:"controllerType=0 controllerNumber=1 scan=1067"
TRUE	TRUE	(F)SQQQSPQPQQIPQQQL(L)	1				6.74473	2		931.977	1861.94	2	0.01183	6.352			14586.9	168	183	0		180904_chymo_A-43.1065.1065.2 File:"180904_chymo_A-43.raw", NativeID:"controllerType=0 controllerNumber=1 scan=1065" RTINSECONDS=1406.0556
TRUE	TRUE	(F)SQQQSPQPQQIPQQQLL(Q)	1	31.29	25	31.29		2		659.349	1975.03	3	0.01287	6.511	1848.4		110367	168	184	0		180904_chymo_A-43.1402.1402.3 File:"180904_chymo_A-43.raw", NativeID:"controllerType=0 controllerNumber=1 scan=1402"
TRUE	TRUE	(F)SQQQSPQPQQIPQQQLL(Q)	1	29.45	25	29.45		2		659.349	1975.03	3	0.01305	6.603	1845.79		65889.3	168	184	0		180904_chymo_A-43.1397.1397.3 File:"180904_chymo_A-43.raw", NativeID:"controllerType=0 controllerNumber=1 scan=1397"
TRUE	TRUE	(F)SQQQSPQPQQIPQQQLL(Q)	1	45.9	25	45.9		2		988.521	1975.03	2	0.01392	7.042	1842.4		38716.6	168	184	0		180904_chymo_A-43.1390.1390.2 File:"180904_chymo_A-43.raw", NativeID:"controllerType=0 controllerNumber=1 scan=1390"
TRUE	TRUE	(F)SQQQSPQPQQIPQQQLL(Q)	1	42.35	25	42.35		2		988.52	1975.03	2	0.01379	6.981	1844.33		95070.1	168	184	0		180904_chymo_A-43.1392.1392.2 File:"180904_chymo_A-43.raw", NativeID:"controllerType=0 controllerNumber=1 scan=1392"
TRUE	TRUE	(F)SQQQSPQPQQIPQQQLL(Q)	1				7.16749	2		988.521	1975.03	2	0.01392	7.042			24524.4	168	184	0		180904_chymo_A-43.1390.1390.2 File:"180904_chymo_A-43.raw", NativeID:"controllerType=0 controllerNumber=1 scan=1390" RTINSECONDS=1842.3969
TRUE	TRUE	(F)SQQQSPQPQQIPQQQLL(Q)	1				6.95861	2		659.349	1975.03	3	0.01286	6.511			71521.8	168	184	0		180904_chymo_A-43.1402.1402.3 File:"180904_chymo_A-43.raw", NativeID:"controllerType=0 controllerNumber=1 scan=1402" RTINSECONDS=1848.3985
TRUE	TRUE	(F)SQQQSPQPQQIPQQQLL(Q)	0.99				5.52288	2		659.349	1975.03	3	0.01305	6.603			41674.7	168	184	0		180904_chymo_A-43.1397.1397.3 File:"180904_chymo_A-43.raw", NativeID:"controllerType=0 controllerNumber=1 scan=1397" RTINSECONDS=1845.7862
Note: Obtained in 2nd MS experiment, 99% protein, 5 peptides, 95% 20ppm peptide

[truncated: 64 more sheets: Spot 61, Spot 62, Spot 63, Spot 64, Spot 65, Spot 66, Spot 67, Spot 68, Spot 69, Spot 70, Spot 71, Spot 72, Spot 73, Spot 74, Spot 75, Spot 76, Spot 77, Spot 78, Spot 79, Spot 80 …]
