# Supplementary material for: Exploiting the reference genome sequence of hexaploid wheat: a proteomic study of flour proteins from the cultivar Chinese Spring
Source: Funct Integr Genomics. 2019 Jun 27;20(1):1–16. doi: 10.1007/s10142-019-00694-z (PMC6954139; doi:10.1007/s10142-019-00694-z)
Supplement: Supplementary file 6 — Normalized spot volumes determined by SameSpots software for triplicate gels of three separate protein extractions. (XLSX 121 kb) [file 10142_2019_694_MOESM6_ESM.xlsx]

## Sheet: 060718 CS All Data
				Normalized Spot Volume
				Extraction 1					Extraction 2					Extraction 3
SameSpots #	2-DE Spot #	Predominant Protein	Accession Number	A	B	C	Average Extraction 1	STD Extraction 1	A	B	C	Average Extraction 2	STD Extraction 2	A	B	C	Average Extraction 3	STD Extraction 3	AVERAGE	STD	% Total Spot Volume
397	1	HMW-GS Dx2.2*	CAI72574	305.125	350.698	360.045	338.623	29.3836	324.072	348.487	365.472	346.01	20.8111	475.981	385.42	338.239	399.88	69.9999	361.504	33.4391	2.97923
651	2	HMW-GS	CAA32115	285.569	320.088	310.161	305.273	17.7709	308.222	354.824	332.213	331.753	23.3048	351.878	339.558	272.338	321.258	42.8113	319.428	13.3345	2.63247
655	3	HMW-GS Bx7	AAZ23584	178.03	194.912	183.317	185.42	8.63504	172.109	209.354	188.27	189.911	18.6765	219.156	203.655	156.146	192.986	32.8318	189.439	3.8051	1.5612
586	4	HMW-GS	CAA32115	29.6222	29.9183	39.8612	33.1339	5.82789	28.2966	50.8072	28.9352	36.013	12.8161	36.5885	36.6502	32.63	35.2896	2.30347	34.8122	1.49773	0.286894
644	5	HMW-GS	ABG68035	65.471	65.9366	67.7186	66.3754	1.18635	77.2156	73.1437	68.6756	73.0116	4.27149	81.8787	79.3602	70.5433	77.2607	5.9522	72.2159	5.48612	0.595146
637	6	HMW-GS	ABG68035	92.0961	89.1258	86.7024	89.3081	2.70145	102.557	106.856	91.7821	100.398	7.76538	104.143	96.608	82.8195	94.5234	10.8133	94.7433	5.54837	0.780798
955	7	HMW-GS	AAR29051	209.003	211.717	216.603	212.441	3.85152	210.54	203.729	225.093	213.121	10.9133	245.608	237.099	201.559	228.088	23.366	217.883	8.84444	1.79562
986	8	HMW-GS 1Sy18*	AFJ97497	66.0536	74.6853	67.8983	69.5457	4.54556	78.4628	76.9247	82.3994	79.2623	2.82355	80.2946	82.5606	70.0784	77.6445	6.64969	75.4842	5.20607	0.62208
989	9	HMW-GS 1Sy18*	AFJ97497	34.1003	36.8084	30.2586	33.7224	3.29124	36.3665	45.8833	31.1915	37.8138	7.45205	34.115	46.1137	38.3936	39.5408	6.08103	37.0257	2.98816	0.305136
570	10	HMW-GS	ABG68035	21.9966	24.622	19.8781	22.1656	2.37644	30.1782	26.4787	25.7251	27.4607	2.38344	27.7354	19.806	18.6655	22.069	4.94031	23.8984	3.0854	0.196951
639	11	HMW-GS	ABG68035	18.1051	15.9878	28.5934	20.8954	6.75014	25.3074	15.5749	25.9732	22.2852	5.82077	21.4202	29.1133	24.3155	24.9497	3.88555	22.7101	2.06025	0.187158
706	13	HMW-GS	AAR29050	18.6999	18.9222	19.3212	18.9811	0.314824	21.2106	20.6316	19.6882	20.5101	0.768449	20.7307	19.9401	16.9503	19.207	1.99399	19.5661	0.825319	0.161248
683	14	HMW-GS	AAR29050	24.8582	19.5848	28.0625	24.1685	4.2807	20.7149	25.8519	21.498	22.6882	2.76762	18.5677	16.7575	22.8617	19.3956	3.13522	22.0841	2.44312	0.182
890	16	globulin-3A	AFM30909	31.0565	16.7267	27.832	25.2051	7.5174	28.2421	29.8474	26.1586	28.0827	1.84957	21.3586	21.3795	30.5724	24.4369	5.31356	25.9082	1.92192	0.213515
801	17	sucrose synthase	AIL88517	14.4539	12.926	12.4485	13.2761	1.04754	17.3398	17.396	15.4786	16.7381	1.09113	15.9341	16.8622	16.6897	16.4953	0.493619	15.5032	1.93253	0.127765
352	18	elongation factor 2	EMS67171	17.5343	11.9683	17.3979	15.6335	3.1749	14.484	14.0091	12.797	13.7634	0.869917	14.451	11.2337	9.86921	11.8513	2.35248	13.7494	1.89113	0.113311
355	19	elongation factor 2	EMS67171	10.3244	6.34826	10.6642	9.11229	2.39974	7.68752	7.623	6.06716	7.12589	0.917457	4.16953	2.63883	5.89853	4.23563	1.63086	6.8246	2.45225	0.0562429
440	20	5-methyltetrahydropteroyltriglutamate-homocysteine methyltransferase	XP_020194592	17.0945	20.4693	20.2844	19.2827	1.89732	15.534	19.2711	17.8509	17.552	1.88643	15.0812	19.9795	14.8573	16.6393	2.89482	17.8247	1.34265	0.146897
420	21	heat shock protein 70 kDa	XP_020168136	8.92145	9.904	10.986	9.93715	1.03267	10.5987	11.1478	8.48724	10.0779	1.40464	10.3762	10.941	12.4592	11.2588	1.07726	10.4246	0.725861	0.0859114
749	22	heat shock protein 70 kDa	XP_020151532	38.5398	40.2251	38.7812	39.1821	0.911344	32.5616	38.2437	32.5572	34.4542	3.28184	35.0842	33.2677	37.5612	35.3044	2.15519	36.3135	2.52033	0.299267
809	23	barley protein	BAJ91305	14.3096	15.5549	13.0986	14.321	1.22817	10.2454	16.7087	12.102	13.0187	3.3277	11.4094	11.7463	12.9114	12.0224	0.788121	13.1207	1.15271	0.10813
664	25	omega gliadin	CS-Omega-B6	195.702	237.688	209.226	214.205	21.4312	228.345	217.045	242.84	229.41	12.9306	260.169	237.276	195.026	230.824	33.0473	224.813	9.21355	1.85273
576	26	no ID		50.0918	58.3625	66.3882	58.2808	8.14855	58.5048	61.7116	63.4073	61.2079	2.48978	63.1707	70.291	60.6256	64.6958	5.00993	61.3948	3.21156	0.505967
607	27	omega gliadin	CS-Omega-B6	236.144	275.962	252.219	254.775	20.0319	239.986	249.14	288.955	259.36	26.0351	294.776	272.613	242.732	270.04	26.1172	261.392	7.8327	2.15418
1077	28	omega gliadin	CS-Omega-B6	183.435	217.204	216.618	205.752	19.3294	198.916	206.117	225.78	210.271	13.9057	232.151	225.041	193.721	216.971	20.4466	210.998	5.6445	1.73888
472	29	omega gliadin	CS-Omega-B6	62.2385	69.6963	68.7304	66.8884	4.05579	67.9841	83.2785	65.8214	72.3613	9.51616	78.4176	79.1369	76.7727	78.1091	1.21194	72.4529	5.6109	0.597099
633	30	no ID		6.39204	5.51917	8.19989	6.7037	1.36727	6.63016	7.07198	6.20065	6.63426	0.435678	5.9028	5.19694	8.89045	6.6634	1.96071	6.66712	0.0348693	0.054945
852	31	omega gliadin	CS-Omega-D2/D3	244.121	278.794	249.328	257.414	18.6973	239.488	244.715	285.857	256.686	25.397	290.737	278.012	256.648	275.133	17.2264	263.078	10.4461	2.16807
843	32	omega gliadin	CS-Omega-D2/D3	147.257	195.967	143.939	162.388	29.1279	149.491	165.96	174.639	163.363	12.7732	174.268	163.383	141.541	159.731	16.6663	161.827	1.87998	1.33365
413	33	protein disulfide isomerase// beta amylase	AAK49423	33.0591	47.2282	38.2669	39.5181	7.16694	45.2218	30.536	56.4418	44.0665	12.9914	44.1228	43.4674	35.242	40.944	4.94899	41.5095	2.32637	0.342088
1032	35	omega gliadin	CS-Omega-D1	57.1882	62.0745	59.5791	59.6139	2.44332	60.7842	55.5697	63.9403	60.098	4.22728	59.5409	75.6811	59.0239	64.7486	9.4713	61.4869	2.83513	0.506725
1112	36	ATP synthase	XP_020197386	17.839	18.1313	16.8013	17.5905	0.698963	17.7322	20.5363	15.0473	17.7719	2.74473	16.7982	13.5036	18.7278	16.3432	2.64164	17.2352	0.77781	0.142039
978	37	omega gliadin	CS-Omega-A4	47.7486	54.7117	53.9249	52.1284	3.81337	53.2524	44.9906	45.2316	47.8248	4.70194	58.7163	43.1452	52.4503	51.4373	7.83483	50.4635	2.31114	0.41588
1046	38	beta amylase	BU-beta-amylase-3	31.4162	22.8994	33.0273	29.1143	5.44222	29.8603	29.6734	28.3232	29.2856	0.83869	28.4207	30.9713	26.7197	28.7039	2.13989	29.0346	0.298931	0.23928
861	39	beta amylase	BU-beta-amylase-2	25.5024	26.7419	26.6843	26.3095	0.699597	28.7064	30.4759	25.3608	28.1811	2.59769	31.8107	29.0054	25.5928	28.803	3.11387	27.7645	1.29786	0.228813
1039	40	ketol-acid reductoisomerase	XP_02074215	15.6875	15.4965	17.9433	16.3757	1.36088	17.4212	15.6106	14.1772	15.7363	1.62568	15.3132	15.3274	16.962	15.8675	0.947838	15.9932	0.337727	0.131803
536	41	mitrochondrial processing peptidase	XP_020146401	8.01105	8.5337	7.94558	8.16344	0.322315	11.4074	8.29726	8.76698	9.49055	1.67658	8.75459	7.97775	11.2861	9.33949	1.73	8.99783	0.726534	0.0741529
403	42	atp1	ABY83982	13.0155	11.5236	16.319	13.6194	2.4541	11.3719	11.6269	11.9877	11.6622	0.30939	10.343	10.5561	13.4192	11.4394	1.71782	12.2403	1.19948	0.100875
594	43	omega gliadin	CS-omega-D4	33.9484	27.7826	29.5832	30.4381	3.17054	32.6519	35.7179	32.0473	33.4724	1.96806	36.5201	27.4865	36.4957	33.5007	5.20851	32.4704	1.76009	0.267595
346	44	cupincin-like protein	XP_020147625	16.8739	19.9528	17.6792	18.1686	1.59674	14.6187	13.4475	15.8739	14.6467	1.21344	12.8241	10.533	17.3926	13.5833	3.49224	15.4662	2.40002	0.12746
122	45	no ID		13.2015	11.7231	14.1306	13.0184	1.21416	10.3699	12.3232	11.2449	11.3127	0.978384	10.4992	7.28601	14.3052	10.6968	3.51374	11.6759	1.20267	0.0962238
366	46	cupincin-like protein	XP_020147625	26.7307	29.4559	31.5258	29.2374	2.40498	25.5127	25.9286	24.6937	25.3783	0.628312	24.2242	18.7552	32.8879	25.2891	7.12631	26.635	2.25426	0.219504
805	47	globulin-1	EMS62417	62.9106	46.2048	53.4403	54.1852	8.37777	52.2093	52.9111	46.5939	50.5714	3.46244	52.1755	39.8545	63.226	51.752	11.6915	52.1695	1.84271	0.429939
967	48	globulin-1	EMS62417	67.6327	57.7533	69.3069	64.8977	6.24354	69.3454	65.0277	66.5102	66.9611	2.19388	61.1869	67.7738	81.205	70.0552	10.2022	67.3047	2.5959	0.554671
677	49	globulin-1	EMS62417	48.0731	41.5898	57.5023	49.0551	8.00153	49.8013	42.6085	45.0697	45.8265	3.65567	38.7546	40.1823	60.5576	46.4982	12.1967	47.1266	1.70356	0.388379
837	50	globulin-3A	AFM30909	49.9478	48.0288	46.3413	48.106	1.80448	38.0187	28.7198	33.1543	33.2976	4.6511	31.048	24.058	53.6782	36.2614	15.483	39.2217	7.83547	0.323233
830	51	63-kDa globulin	XP_020163661	33.3634	16.2134	26.8599	25.4789	8.65796	25.2652	30.6776	22.2526	26.0652	4.26908	25.2087	21.6798	40.6437	29.1774	10.0857	26.9072	1.98784	0.221747
383	52	63-kDa globulin	XP_020163661	19.0991	16.5846	18.4923	18.0586	1.31214	17.173	16.2503	20.3123	17.9118	2.12941	13.2225	7.27109	27.4484	15.9807	10.3676	17.3171	1.15966	0.142713
357	54	eukaryotic elongation factor eEF1A	AQU14666	120.811	83.8224	88.3059	97.6463	20.1857	82.4859	76.7621	71.3876	76.8785	5.55003	70.3156	57.9074	106.674	78.2989	25.3444	84.2746	11.602	0.694523
360	55	enolase	AGH20062	27.4491	26.1263	25.6032	26.3929	0.951406	23.498	25.5063	19.0552	22.6865	3.30121	25.1629	20.181	24.9625	23.4355	2.82021	24.1716	1.95978	0.199203
342	56	enolase	AGH20062	12.6092	11.5615	12.7998	12.3235	0.666733	13.5473	11.5483	10.1969	11.7642	1.68561	9.30036	9.31454	11.9463	10.1871	1.52358	11.4249	1.10787	0.0941549
580	57	no ID		13.2847	17.6102	17.3884	16.0944	2.43582	16.1341	16.5627	15.5792	16.092	0.493121	14.3256	13.3572	14.5237	14.0688	0.6242	15.4184	1.16877	0.127066
330	58	no ID		4.6942	5.02259	4.73553	4.81744	0.178861	4.3824	4.78227	5.62038	4.92835	0.631786	4.25438	2.97087	5.18755	4.1376	1.11294	4.6278	0.428131	0.0381386
950	59	alanine aminotransferase	XP_020147857	19.541	16.6996	21.5876	19.2761	2.45477	22.8862	21.692	17.6872	20.7551	2.7232	20.5728	19.077	19.2899	19.6466	0.809205	19.8926	0.76961	0.163939
484	60	triticin	ABC41345	100.552	88.7546	89.7269	93.0113	6.54888	94.6467	99.933	106.617	100.399	5.99895	101.974	100.759	102.396	101.71	0.849695	98.3734	4.68965	0.810714
856	61	gamma gliadin	CS-Gamma-A1	47.6775	53.2759	58.3828	53.1121	5.35453	56.6955	57.7833	55.5995	56.6928	1.09192	57.3327	52.0163	49.4962	52.9484	4.00055	54.2511	2.11615	0.447094
699	62	alpha gliadin	CS-Alpha-B3	32.7612	31.1364	36.4602	33.4526	2.72837	34.0714	33.1293	41.078	36.0929	4.34286	39.362	26.7806	32.1982	32.7803	6.31085	34.1086	1.75103	0.281096
919	63	LMW-GS	CS-LMW-A2	220.512	237.824	233.046	230.461	8.9407	233.435	235.605	233.413	234.151	1.25945	264.415	253.162	218.288	245.288	24.05	236.633	7.71922	1.95014
674	64	LMW-GS	CS-LMW-B2/CS-LMW-A2	22.3275	20.7868	25.7023	22.9389	2.51415	22.1155	18.7469	27.0073	22.6232	4.15357	22.6358	19.4936	24.4581	22.1959	2.51131	22.586	0.372894	0.186136
675	65	LMW-GS	CS-LMW-A2	29.9742	22.4966	21.5718	24.6809	4.60744	29.0271	21.2429	31.0101	27.0934	5.16272	27.3814	18.7195	31.7068	25.9359	6.61322	25.9034	1.20657	0.213475
514	66	LMW-GS	CS-LMW-B2	72.7756	73.284	81.7086	75.9227	5.01719	75.1944	61.2237	84.6009	73.673	11.7626	62.3747	82.6377	74.6681	73.2269	10.2081	74.2742	1.44499	0.612108
523	67	LMW-GS	CS-LMW-B2	129.326	141.099	119.02	129.815	11.0476	127.107	149.855	181.134	152.699	27.1254	122.856	148.056	129.215	133.376	13.1048	138.63	12.3132	1.14248
521	68	LMW-GS	CS-LMW-B2	187.545	191.092	167.823	182.153	12.5367	183.534	179.471	185.365	182.79	3.01664	185.683	158.855	192.553	179.031	17.8069	181.325	2.01206	1.49433
832	69, 70	LMW-GS	CS-LMW-B3	250.888	235.576	243.347	243.27	7.65635	241.963	224.667	223.657	230.095	10.29	231.113	181.339	243.268	218.573	32.8138	230.646	12.3577	1.9008
603	71	LMW-GS	CS-LMW-D1	92.3308	97.7116	114.984	101.675	11.8353	95.4356	66.6705	114.724	92.2767	24.182	96.6352	53.98	101.796	84.1371	26.244	92.6964	8.77669	0.763929
604	72	LMW-GS	CS-LMW-D1/CS-LMW-D8	85.3194	65.3861	66.1232	72.2762	11.3017	71.5995	68.6896	59.6246	66.6379	6.24553	64.4155	90.0236	82.4549	78.9646	13.156	72.6263	6.17082	0.598527
877	73	LMW-GS	CS-LMW-D1/CS-LMW-D8	57.2528	42.0012	64.6235	54.6258	11.5376	53.0869	47.427	60.0575	53.5238	6.32656	86.9808	62.1132	72.4515	73.8485	12.4925	60.666	11.4296	0.499961
873	74	gamma gliadin	CS-Gamma-B4/CS-LMW-B2	118.323	132.353	109.41	120.028	11.5663	114.376	118.147	134.971	122.498	10.9652	114.041	103.056	79.2775	98.7914	17.7697	113.773	13.0328	0.937623
871	75	gamma gliadin	CS-Gamma-B4/CS-LMW-D1/CS-Omega-A4	208.802	206.669	242.078	219.183	19.8561	216.63	197.807	249.201	221.213	26.0017	203.409	218.266	191.416	204.364	13.4504	214.92	9.19812	1.7712
875	76	LMW-GS	CS-LMW-D1/CS-Gamma-B4	64.2383	74.4949	69.8963	69.5432	5.13744	65.3158	68.8583	82.5465	72.2402	9.09957	90.8891	62.6399	61.4009	71.6433	16.6788	71.1422	1.41662	0.586297
1093	77	gamma gliadin	CS-Gamma-A1	142.57	162.64	149.707	151.639	10.1739	149.351	137.538	178.989	155.293	21.3547	165.842	134.694	132.031	144.189	18.7995	150.374	5.65893	1.23926
1101	78	gamma gliadin	CS-Gamma-A1/CS-Gamma-B4	49.0884	51.9677	54.658	51.9047	2.78535	47.3263	49.1505	63.301	53.2593	8.74408	54.7427	50.3213	53.8675	52.9772	2.34133	52.7137	0.714676	0.434424
485	79	omega gliadin	CS-Omega-A4	24.8873	24.0886	27.1645	25.3801	1.59607	27.1503	29.6351	26.896	27.8938	1.51332	30.0426	32.54	20.4552	27.6793	6.37961	26.9844	1.39348	0.222384
1069	80	delta gliadin	CS-Delta-D1	67.5835	72.8189	65.4262	68.6095	3.80162	70.5861	78.5802	75.7611	74.9758	4.05447	74.9042	69.2745	67.8529	70.6772	3.72906	71.4208	3.24763	0.588593
1156	81	alpha gliadin	CS-Alpha-A2/CS-Delta-D1	46.8211	53.9422	52.0315	50.9316	3.68577	53.13	57.0722	57.118	55.7734	2.28937	53.0544	62.4624	55.1551	56.8906	4.93829	54.5319	3.16757	0.449408
1158	82	alpha gliadin	CS-Alpha-B17/CS-Alpha-A2/CS-Delta-D1	46.0391	46.8769	53.035	48.6504	3.82024	51.1736	46.6614	63.3849	53.74	8.65209	60.5994	47.523	42.5376	50.22	9.32801	50.8701	2.60635	0.419231
1159	83	alpha gliadin	CS-Alpha-A2	43.3558	50.7231	45.0032	46.3607	3.86674	48.2858	41.2844	50.2114	46.5939	4.69788	47.0559	41.501	39.0443	42.5337	4.1044	45.1628	2.27979	0.372195
1162	84	alpha gliadin	CS-Alpha-D8/CS-Alpha-A2	34.7955	37.9782	35.9546	36.2427	1.6108	34.2285	32.8802	45.3482	37.4857	6.84248	34.7612	29.7285	30.5873	31.6923	2.69219	35.1402	3.04998	0.289598
1163	85	alpha gliadin	CS-Alpha-D8/CS-Alpha-B7	82.9583	95.2019	58.0551	78.7385	18.9295	66.2413	73.058	94.2555	77.8516	14.6093	91.1404	85.6054	58.6837	78.4765	17.363	78.3555	0.455644	0.645743
724	86	alpha gliadin	CS-Alpha-B8/CS-Gamma-D2	126.207	137.76	131.209	131.725	5.79362	116.901	124.024	155.157	132.027	20.3451	140.036	148.439	108.776	132.417	20.9004	132.057	0.346844	1.0883
972	87	LMW-GS	CS-LMW-D6	86.573	95.4568	94.2948	92.1082	4.82873	82.1573	97.0184	108.919	96.0314	13.4079	113.765	114.404	93.109	107.093	12.1146	98.4108	7.77056	0.811023
970	88	LMW-GS	CS-LMW-D6/CS-LMW-B4	34.6481	38.2088	38.8298	37.2289	2.25649	37.2871	42.8757	42.4808	40.8812	3.11884	43.16	43.6651	33.848	40.2244	5.5279	39.4448	1.94695	0.325073
1142	89	LMW-GS	CS-LMW-D6/CS-LMW-B4	78.5222	72.0087	85.0991	78.5433	6.54526	76.7864	72.9502	89.1856	79.6408	8.48573	62.1526	89.8014	72.2282	74.7274	13.9928	77.6372	2.57898	0.639823
496	90	LMW-GS	CS-LMW-B4	41.8133	37.1179	35.3178	38.083	3.35358	45.8403	35.3023	44.1227	41.7551	5.65391	35.9484	32.8709	35.717	34.8454	1.71392	38.2278	3.45711	0.315043
914	91	alpha gliadin	CS-Alpha-B8	25.8695	20.378	22.0162	22.7546	2.81921	24.6512	24.5048	24.9289	24.6949	0.215417	22.7491	22.8122	27.3215	24.2943	2.62183	23.9146	1.02438	0.197085
912	92	LMW-GS	CS-LMW-B4	54.6577	41.8964	48.5868	48.3803	6.38314	50.9242	46.4994	47.6337	48.3524	2.29828	37.2538	27.4104	50.0174	38.2272	11.3349	44.9866	5.85387	0.370744
204	93	HMW-GS	AVK88299	15.1592	14.3678	12.3169	13.948	1.46692	18.9406	14.0141	22.5632	18.506	4.29113	11.8247	11.1626	14.145	12.3774	1.56618	14.9438	3.18332	0.123155
1134	94	LMW-GS	CS-LMW-D3	43.0039	37.8204	37.8132	39.5458	2.99477	42.5276	40.3858	39.3499	40.7544	1.62062	28.9349	34.3713	34.25	32.5188	3.10428	37.6063	4.44722	0.309921
1136	95	LMW-GS	CS-LMW-D3	88.5654	76.7443	68.9719	78.0939	9.86625	75.1208	72.9813	78.0328	75.3783	2.53561	64.2715	56.6672	89.3871	70.1086	17.1231	74.5269	4.06012	0.614191
735	96	LMW-GS	CS-LMW-D2	93.1077	68.8227	81.8259	81.2521	12.1526	75.0133	70.5979	73.568	73.0597	2.25118	84.1561	93.4955	80.015	85.8889	6.90528	80.0669	6.49617	0.659847
737	97	LMW-GS	CS-LMW-D2	198.204	176.854	184.2	186.419	10.8467	176.308	179.022	190.623	181.984	7.60332	178.576	176.789	178.819	178.061	1.10883	182.155	4.1816	1.50117
739	98	LMW-GS	CS-LMW-D2	60.2127	61.5104	75.4388	65.7206	8.44114	75.9644	64.0541	86.4871	75.5019	11.2236	70.4326	89.1527	42.0968	67.2274	23.6911	69.4833	5.26642	0.572625
613	99	LMW-GS	CS-LMW-D2/CS-Gamma-D1/CS-Gamma-B1	203.221	214.875	200.592	206.229	7.60187	190.957	201.238	207.964	200.053	8.56531	217.204	203.582	165.136	195.307	27.0022	200.53	5.47665	1.65261
863	101	gamma gliadin	CS-Gamma-D2	148.325	158.397	150.926	152.549	5.22869	152.126	152.145	160.586	154.952	4.87875	176.063	155.557	128.084	153.235	24.0737	153.579	1.23809	1.26567
924	102	alpha gliadin	CS-Alpha-D6/CS-Gamma-B2/CS-Gamma-D1	119.572	140.839	113.365	124.592	14.4087	117.513	124.02	132.564	124.699	7.54891	111.303	128.355	96.1589	111.939	16.1077	120.41	7.33612	0.992323
718	103	alpha gliadin	CS-Alpha-D5	42.6158	51.3193	47.2155	47.0502	4.3541	45.5878	42.4943	57.8788	48.6536	8.13761	58.7335	38.9818	44.2418	47.319	10.2291	47.6743	0.858736	0.392893
722	104	alpha gliadin	CS-Alpha-B7	40.6669	43.0692	30.318	38.018	6.77578	28.2186	42.9066	38.7916	36.6389	7.57694	43.293	44.2249	27.4962	38.338	9.40088	37.665	0.902884	0.310405
720	105	alpha gliadin	CS-Alpha-B9	114.751	119.471	97.5525	110.592	11.5362	101.422	98.6546	136.944	112.34	21.3526	116.084	132.554	94.3084	114.315	19.1839	112.416	1.86302	0.926441
1139	107	alpha gliadin	CS-Alpha-D8/CS-Gamma-D1	57.8596	70.3911	83.5652	70.6053	12.8541	68.1185	66.538	80.8489	71.8351	7.84604	83.2249	75.767	65.3345	74.7755	8.9863	72.4053	2.14275	0.596706
1140	108	alpha gliadin	CS-Alpha-D4	128.621	139.949	128.761	132.444	6.50013	126.545	101.751	162.252	130.183	30.4137	131.31	129.682	119.409	126.8	6.45283	129.809	2.8402	1.06978
964	109	alpha gliadin	CS-Alpha-B14/CS-Gamma-D3/CS-Alpha-D4	126.875	155.125	128.882	136.96	15.7625	128.648	130.49	176.699	145.279	27.2259	149.243	133.341	122.381	134.989	13.5063	139.076	5.46167	1.14615
963	110	alpha gliadin	CS-Alpha-D5	113.714	141.098	134.761	129.858	14.3353	122.628	99.6511	145.01	122.43	22.6803	140.309	118.264	94.583	117.719	22.8679	123.335	6.12003	1.01643
793	111	alpha gliadin	CS-Alpha-A1/CS-Alpha-D8	265.813	300.11	267.999	277.974	19.2015	280.297	240.164	327.382	282.614	43.6547	282.282	274.428	226.941	261.217	29.9427	273.935	11.256	2.25755
783	112	alpha gliadin	CS-Alpha-D5/CS-Alpha-B14	53.0842	54.8896	57.7371	55.237	2.3458	54.895	47.1568	61.2876	54.4464	7.0761	59.7108	51.837	50.2407	53.9295	5.06997	54.5376	0.658482	0.449455
796	113	alpha gliadin	CS-Alpha-B16/CS-Alpha-D8/CS-Alpha-A1	30.7236	32.309	36.6249	33.2192	3.05413	31.9373	25.5628	35.169	30.8897	4.88806	33.8266	31.9533	32.6357	32.8052	0.948085	32.3047	1.24277	0.266229
632	114	alpha gliadin	CS-Alpha-D8/CS-Alpha-A1	17.5446	20.6024	25.2934	21.1468	3.90301	22.6662	21.6219	14.7188	19.669	4.31869	20.6596	19.3484	21.507	20.505	1.08759	20.4403	0.741034	0.168452
695	115	malate dehydrogenase	AAT64932	21.4429	22.1428	19.7051	21.0969	1.25513	20.7993	20.1671	21.1049	20.6904	0.47825	20.6116	13.406	21.6391	18.5522	4.48628	20.1132	1.36702	0.165757
624	116	guanine nucleotide binding protein	XP_020197659	22.6768	21.7186	23.3326	22.576	0.811677	19.8466	27.6652	20.8953	22.8024	4.2439	24.5798	23.2319	25.6805	24.4974	1.22635	23.2919	1.0501	0.191953
1001	117	alpha gliadin	CS-Alpha-A10	69.0645	63.8301	69.0917	67.3288	3.02995	74.5718	73.4402	73.2434	73.7518	0.716936	79.7105	69.5264	76.1061	75.1143	5.164	72.065	4.15786	0.593902
1169	118	alpha gliadin	CS-Alpha-A10	18.3319	21.0688	22.6755	20.6921	2.19616	21.7057	25.9186	22.1769	23.2671	2.30832	15.4491	21.7976	24.5606	20.6024	4.67186	21.5205	1.51321	0.177355
1125	119	alpha gliadin	CS-Alpha-A4	70.1493	73.2175	67.1045	70.1571	3.05651	64.9113	65.7047	80.2334	70.2831	8.62631	67.8973	57.4068	64.4971	63.2671	5.35236	67.9024	4.01483	0.559597
1118	120	alpha gliadin	CS-Alpha-A4	148.434	152.689	137.738	146.287	7.7037	132.023	147.648	170.071	149.914	19.1251	143.207	159.919	148.11	150.412	8.59039	148.871	2.25163	1.22688
925	121	gamma gliadin	CS-Gamma-B6/CS-Alpha-A6	48.9105	63.5218	58.6047	57.0123	7.43464	52.133	55.0817	76.6567	61.2905	13.389	62.2255	59.0306	48.8478	56.7013	6.98639	58.3347	2.56449	0.480748
757	122	alpha gliadin	CS-Alpha-A6/CS-Gamma-B6	69.8678	78.534	82.3651	76.9223	6.40263	67.9037	68.4916	94.2747	76.89	15.0584	78.3675	70.7142	69.0733	72.7183	4.96063	75.5102	2.41789	0.622295
763	123	gamma gliadin	CS-Gamma-B6/CS-Alpha-A6/CS-Gamma-A3	57.599	53.7849	53.5014	54.9617	2.2883	56.8032	67.1356	52.714	58.8843	7.43262	59.5254	73.3661	54.2005	62.364	9.89312	58.7367	3.70333	0.484061
1027	124	gamma gliadin	CS-Gamma-A3/A4	95.6611	78.2106	90.8624	88.2447	9.015	92.031	82.8266	104.779	93.2122	11.0237	77.1556	103.681	79.6392	86.8253	14.6502	89.4274	3.35367	0.736989
1025	125	gamma gliadin	CS-Gamma-A3/A4	275.895	212.596	253.343	247.278	32.0824	258.65	249.08	235.119	247.616	11.8334	228.923	204.607	244.156	225.895	19.9473	240.263	12.4441	1.98006
1026	126	gamma gliadin	CS-Gamma-A3/A4	16.6442	18.298	21.0893	18.6772	2.24667	15.4654	23.7529	18.0162	19.0782	4.24456	17.2089	37.757	16.5394	23.8351	12.0614	20.5301	2.86917	0.169193
710	127	63 kDa globulin	XP_020163670	83.4368	65.6087	72.2957	73.7804	9.00633	74.6084	69.1093	65.9383	69.8853	4.38683	52.92	33.08	82.2257	56.0752	24.7243	66.5803	9.3038	0.548701
599	128	63 kDa globulin	XP_020163670	66.819	50.443	48.0979	55.12	10.1993	49.4754	49.0396	48.6694	49.0614	0.403424	33.962	50.0473	55.4286	46.4793	11.1692	50.2202	4.43536	0.413875
224	129	globulin-3A	AFM30909	55.7576	51.7658	51.8317	53.1184	2.28587	60.4903	55.777	51.0285	55.7652	4.73091	45.1916	46.8568	51.4614	47.8366	3.24771	52.2401	4.03663	0.430521
386	130	globulin 3	ACJ65514	46.826	36.6452	37.1983	40.2232	5.72492	31.5808	30.9857	38.3064	33.6243	4.0657	21.8628	25.8893	37.6267	28.4596	8.19024	34.1024	5.89636	0.281044
934	131	serpin Z7-like	XP_020170633	38.096	35.8923	38.258	37.4154	1.32155	36.8993	41.4235	34.6964	37.6731	3.42964	43.4696	30.5416	39.592	37.8677	6.63425	37.6521	0.226868	0.310298
818	132	serpin-Z2B	XP_020178252	44.7085	44.7309	51.3742	46.9378	3.84203	48.0054	48.6353	45.4357	47.3588	1.69498	51.9701	37.4178	48.5672	45.985	7.61204	46.7606	0.703857	0.385363
390	133	serpin-Z2B	XP_020178252	12.1374	10.4619	13.1833	11.9275	1.37283	15.5468	10.3787	13.1576	13.0277	2.58649	11.19	7.48954	11.2861	9.98853	2.16473	11.6479	1.53876	0.0959929
1054	134	serpin 3	ACN59485	48.4705	47.2044	56.1368	50.6039	4.83326	61.8187	45.8124	51.3666	52.9992	8.12708	55.0329	46.8718	51.8121	51.2389	4.11062	51.614	1.24093	0.425361
1052	135	serpin Z2A	Q9ST57	61.5059	50.8347	52.7857	55.0421	5.68215	52.408	62.8147	54.1297	56.4508	5.57813	63.4386	53.371	53.8705	56.8934	5.67381	56.1287	0.966739	0.462568
1020	136	serpin Z1C	Q9ST58	39.1205	39.0931	42.629	40.2809	2.0336	39.6006	41.1516	40.1241	40.2921	0.789043	41.0342	34.373	41.8756	39.0943	4.11029	39.8891	0.688342	0.328734
705	137	serpin Z1A	Q41593	59.7982	58.2392	58.7248	58.9207	0.797725	64.0854	55.241	61.9258	60.4174	4.61109	60.0362	46.8176	56.9291	54.5943	6.9117	57.9775	3.02399	0.477804
492	138	purinin	BU-purinin-2	64.1395	59.7095	54.1472	59.3321	5.00687	64.7867	72.4797	79.9863	72.4175	7.6	50.1531	52.6337	60.4171	54.4013	5.35546	62.0503	9.31063	0.511369
1111	139	gamma gliadin	CS-Gamma-B6	31.7621	21.7404	30.689	28.0639	5.50246	27.1171	29.6448	16.5592	24.4404	6.94132	25.1866	18.6736	26.2642	23.3748	4.10686	25.293	2.45807	0.208445
903	140	triosephosphate isomerase	CAC14917	36.176	31.4135	30.418	32.6692	3.07754	29.4165	28.8047	33.4228	30.548	2.50833	30.3908	29.9477	28.611	29.6498	0.92654	30.9557	1.55041	0.255112
457	141	triosephosphate isomerase	CDM81250	34.1817	26.6685	25.1011	28.6505	4.85389	30.8937	36.1697	29.4698	32.1777	3.52972	32.8763	28.0819	30.2872	30.4151	2.39972	30.4144	1.76364	0.250651
560	143	avenin-3-like protein	XP_020180381	46.0449	48.5442	42.6429	45.744	2.96214	50.8902	46.4314	48.7146	48.6787	2.22964	46.6049	42.3804	47.1056	45.3636	2.59567	46.5955	1.81417	0.384002
553	144	purinin	BU-purinin-1	82.5259	76.7739	70.6995	76.6664	5.91392	88.375	83.9893	81.6325	84.6656	3.42174	78.2979	68.371	75.7462	74.1384	5.15509	78.4901	5.49545	0.646853
426	145	1-cys-peroxiredoxin	XP_020172398	26.9273	31.7776	33.4274	30.7108	3.37886	50.1139	38.9816	49.3542	46.1499	6.21951	41.1317	33.0415	33.8172	35.9968	4.46381	37.6191	7.84638	0.310027
422	146	thiol reductase	AP_020155412	60.7907	52.1154	41.9158	51.6073	9.4477	43.1515	43.2025	57.6537	48.0026	8.35817	43.6818	41.1429	40.79	41.8716	1.5776	47.1605	4.92219	0.388659
1014	147	12S globulin	EMS60011	47.1561	40.9925	50.1922	46.1136	4.68762	56.5431	57.7655	54.505	56.2712	1.64717	57.723	41.0669	45.5229	48.1043	8.62288	50.163	5.38264	0.413403
1007	148	WASI	P16347	55.181	42.2401	50.4682	49.2964	6.54955	52.7665	60.725	50.2082	54.5666	5.48463	49.2597	41.1335	47.2181	45.8704	4.2274	49.9111	4.38054	0.411328
1175	149	triticin	AACB41346	30.2146	28.8633	29.0238	29.3672	0.738195	39.6694	31.6206	36.5274	35.9391	4.05652	27.1051	31.2339	24.2612	27.5334	3.506	30.9466	4.41981	0.255037
1154	150	triticin	AACB41346	20.965	17.1553	18.1779	18.7661	1.9718	34.1458	24.8346	24.6178	27.8661	5.43953	12.7945	6.79366	19.396	12.9947	6.30354	19.8756	7.49751	0.163799
290	151	triticin	AACB41345	156.594	156.504	113.785	142.294	24.6896	187.808	156.481	205.043	183.111	24.6192	169.367	194.985	147.623	170.658	23.7076	165.354	20.9186	1.36272
337	152	no ID		182.99	158.579	152.983	164.851	15.9564	119.598	158.083	163.852	147.178	24.058	126.942	170.91	159.469	152.44	22.8113	154.823	9.07439	1.27593
316	153	puroindoline a	AAT36293	159.429	159.317	147.044	155.263	7.1185	159.05	102.279	133.671	131.667	28.4389	151.357	204.237	136.549	164.048	35.5837	150.326	16.7457	1.23886
1180	154	no ID		39.8593	35.3756	50.5499	41.9283	7.79581	51.3351	45.9062	53.4561	50.2324	3.89384	57.8297	48.7701	46.18	50.9266	6.11694	47.6958	5.00685	0.39307
1178	155	dimeric AAI 0.19	XP_020171299	79.6272	70.0375	73.6383	74.4343	4.84416	70.0536	79.5804	66.8965	72.1768	6.60316	67.2817	65.7087	87.8596	73.6167	12.3598	73.4093	1.14294	0.60498
1085	156	dimeric AAI	ABF93411	351.041	437.428	321.617	370.028	60.195	411.94	377.48	438.536	409.318	30.6124	383.62	358.991	331.008	357.873	26.3235	379.073	26.889	3.12402
1023	157	dimeric AAI 0.19	AAV39519	106.811	122.989	143.617	124.472	18.4475	115.942	143.731	131.43	130.368	13.9252	124.26	124.345	114.193	120.933	5.83661	125.258	4.76621	1.03227
911	158	WTAI	BU-WTAI-CM2-1	83.443	103.802	106.035	97.7601	12.4492	100.067	106.514	110.199	105.593	5.12868	93.3386	97.9043	109.52	100.254	8.34294	101.203	4.00184	0.834031
326	159	monomeric AAI 0.28	XP_020152460	65.1054	85.639	83.5299	78.0914	11.2955	71.4908	69.1873	93.3464	78.0082	13.3331	82.0899	82.769	71.5012	78.7867	6.31856	78.2954	0.42747	0.645248
532	160	WTAI CM3	XP_020153704	120.268	99.4617	89.2589	102.996	15.8037	111.436	99.8427	120.683	110.654	10.4424	100.079	75.4177	108.597	94.698	17.2318	102.783	7.98016	0.847053
866	161	WTAI CM3	XP_020153704	53.4276	50.6482	38.7449	47.6069	7.79953	45.9697	38.707	43.1582	42.6116	3.66212	38.2893	38.5323	55.5186	44.1134	9.87793	44.7773	2.56296	0.369019
1071	162	nucleoside diphosphate kinase	XP_020169773	66.9052	61.1101	50.0937	59.3697	8.53983	65.6775	46.9625	52.2861	54.9753	9.64299	58.714	49.5776	64.5562	57.6159	7.54948	57.3203	2.21202	0.472388
965	164	dimeric AAI	AAY42620	158.781	162.786	149.042	156.869	7.06854	173.269	123.242	170.251	155.587	28.0524	134.71	146.79	155.304	145.601	10.3483	152.686	6.16897	1.25832
1067	165	WTAI CM16	ACG59281	136.286	158.12	150.91	148.439	11.1249	147.067	159.719	132.806	146.531	13.4644	163.864	132.756	172.987	156.536	21.0928	150.502	5.31197	1.24032
1059	166	WTAI CM17	BU-WTAI-CM17-1	61.2832	73.2038	72.1185	68.8685	6.59141	68.352	66.876	56.4548	63.8942	6.48489	70.7156	53.3763	72.7361	65.6093	10.6422	66.124	2.52675	0.544941
																					99.9994
																		TOTAL NORMALIZED SPOT VOLUME	12134.1

## Sheet: HMW-GS
2-DE Spot #	Predominant Protein	Accession Number	HMW-GS Type	Average Normalized Spot Volume	% Total Spot Volume	Sum
1	HMW-GS	CAI72574	1Dx	361.504	2.97923	3
2	HMW-GS	CAA32115	1Bx	319.428	2.63247
3	HMW-GS	AAZ23584	1Bx	189.439	1.5612
4	HMW-GS	CAA32115	1Bx	34.8122	0.286894	4.48057
5	HMW-GS	ABG68035	1By	72.2159	0.595146
6	HMW-GS	ABG68035	1By	94.7433	0.780798
10	HMW-GS	ABG68035	1By	23.8984	0.196951
11	HMW-GS	ABG68035	1By	22.7101	0.187158	1.76005
7	HMW-GS	AAR29051	1Dy	217.883	1.79562
8	HMW-GS	AFJ97497	1Dy	75.4842	0.62208
9	HMW-GS	AFJ97497	1Dy	37.0257	0.305136
13	HMW-GS	AAR29050	1Dy	19.5661	0.161248
14	HMW-GS	AAR29050	1Dy	22.0841	0.182	3.06608

## Sheet: Gliadin and LMW-GS Calculations
						Assignment of volumes to individual proteins in spots containing more than one gluten protein
SameSpots #	2-DE Spot #	Accession Number	AVERAGE	STD	% Total Spot Volume	protein #1	# unique peptides	spot volume assigned	protein #2	# unique peptides	spot volume assigned	protein #3	# unique peptides	spot volume assigned
793	111	CS-Alpha-A1/CS-Alpha-D8	273.935	11.256	2.25755	CS-Alpha-A1	86	151.99	CS-Alpha-D8	69	121.945
1001	117	CS-Alpha-A10	72.065	4.15786	0.593902
1169	118	CS-Alpha-A10	21.5205	1.51321	0.177355
1159	83	CS-Alpha-A2	45.1628	2.27979	0.372195
1156	81	CS-Alpha-A2/CS-Delta-D1	54.5319	3.16757	0.449408	CS-Alpha-A2	27	27.7804	CS-Delta-D1	26	26.7515
1125	119	CS-Alpha-A4	67.9024	4.01483	0.559597
1118	120	CS-Alpha-A4	148.871	2.25163	1.22688
757	122	CS-Alpha-A6/CS-Gamma-B6	75.5102	2.41789	0.622295	CS-Alpha-A6	63	39.976	CS-Gamma-B6	56	35.5342
964	109	CS-Alpha-B14/CS-Gamma-D3/CS-Alpha-D4	139.076	5.46167	1.14615	CS-Alpha-B14	40	60.4678	CS-Gamma-D3	26	39.3041	CS-Alpha-D4	26	39.3041
796	113	CS-Alpha-B16/CS-Alpha-D8/CS-Alpha-A1	32.3047	1.24277	0.266229	CS-Alpha-B16	44	14.6537	CS-Alpha-D8	28	9.32507	CS-Alpha-A1	25	8.32596
1158	82	CS-Alpha-B17/CS-Alpha-A2/CS-Delta-D1	50.8701	2.60635	0.419231	CS-Alpha-B17	32	22.9274	CS-Alpha-A2	22	15.7626	CS-Delta-D1	17	12.1802
699	62	CS-Alpha-B3	34.1086	1.75103	0.281096
722	104	CS-Alpha-B7	37.665	0.902884	0.310405
914	91	CS-Alpha-B8	23.9146	1.02438	0.197085
724	86	CS-Alpha-B8/CS-Gamma-D2	132.057	0.346844	1.0883	CS-Alpha-B8	60	80.851	CS-Gamma-D2	38	51.2056
720	105	CS-Alpha-B9	112.416	1.86302	0.926441
1140	108	CS-Alpha-D4	129.809	2.8402	1.06978
718	103	CS-Alpha-D5	47.6743	0.858736	0.392893
963	110	CS-Alpha-D5	123.335	6.12003	1.01643
783	112	CS-Alpha-D5/CS-Alpha-B14	54.5376	0.658482	0.449455	CS-Alpha-D5	64	35.6164	CS-Alpha-B14	34	18.9212
924	102	CS-Alpha-D6/CS-Gamma-B2/CS-Gamma-D1	120.41	7.33612	0.992323	CS-Alpha-D6	42	50.5722	CS-Gamma-B2	37	44.5517	CS-Gamma-D1	21	25.2861
632	114	CS-Alpha-D8/CS-Alpha-A1	20.4403	0.741034	0.168452	CS-Alpha-D8	8	12.5786	CS-Alpha-A1	5	7.86164
1162	84	CS-Alpha-D8/CS-Alpha-A2	35.1402	3.04998	0.289598	CS-Alpha-D8	45	20.8067	CS-Alpha-A2	31	14.3335
1163	85	CS-Alpha-D8/CS-Alpha-B7	78.3555	0.455644	0.645743	CS-Alpha-D8	65	51.9705	CS-Alpha-B7	33	26.385
1139	107	CS-Alpha-D8/CS-Gamma-D1	72.4053	2.14275	0.596706	CS-Alpha-D8	24	41.3745	CS-Gamma-D1	18	31.0308
1069	80	CS-Delta-D1	71.4208	3.24763	0.588593
856	61	CS-Gamma-A1	54.2511	2.11615	0.447094
1093	77	CS-Gamma-A1	150.374	5.65893	1.23926
1101	78	CS-Gamma-A1/CS-Gamma-B4	52.7137	0.714676	0.434424	CS-Gamma-A1	20	28.4939	CS-Gamma-B4	17	24.2198
1027	124	CS-Gamma-A3/A4	89.4274	3.35367	0.736989
1025	125	CS-Gamma-A3/A4	240.263	12.4441	1.98006
1026	126	CS-Gamma-A3/A4	20.5301	2.86917	0.169193
873	74	CS-Gamma-B4/CS-LMW-B2	113.773	13.0328	0.937623	CS-Gamma-B4	71	70.2422	CS-LMW-B2	44	43.5304
871	75	CS-Gamma-B4/CS-LMW-D1/CS-Omega-A4	214.92	9.19812	1.7712	CS-Gamma-B4	82	103.667	CS-LMW-D1	46	58.1548	CS-Omega-A4	42	53.0978
1111	139	CS-Gamma-B6	25.293	2.45807	0.208445
925	121	CS-Gamma-B6/CS-Alpha-A6	58.3347	2.56449	0.480748	CS-Gamma-B6	54	35.7963	CS-Alpha-A6	34	22.5384
763	123	CS-Gamma-B6/CS-Alpha-A6/CS-Gamma-A3	58.7367	3.70333	0.484061
863	101	CS-Gamma-D2	153.579	1.23809	1.26567
919	63	CS-LMW-A2	236.633	7.71922	1.95014
675	65	CS-LMW-A2	25.9034	1.20657	0.213475
514	66	CS-LMW-B2	74.2742	1.44499	0.612108
523	67	CS-LMW-B2	138.63	12.3132	1.14248
521	68	CS-LMW-B2	181.325	2.01206	1.49433
674	64	CS-LMW-B2/CS-LMW-A2	22.586	0.372894	0.186136	CS-LMW-B2	45	12.7046	CS-LMW-A2	35	9.88137
832	69, 70	CS-LMW-B3	230.646	12.3577	1.9008
496	90	CS-LMW-B4	38.2278	3.45711	0.315043
912	92	CS-LMW-B4	44.9866	5.85387	0.370744
603	71	CS-LMW-D1	92.6964	8.77669	0.763929
875	76	CS-LMW-D1/CS-Gamma-B4	71.1422	1.41662	0.586297	CS-LMW-D1	33	37.866	CS-Gamma-B4	29	33.2762
604	72	CS-LMW-D1/CS-LMW-D8	72.6263	6.17082	0.598527	CS-LMW-D1	42	41.2203	CS-LMW-D8	32	31.406
877	73	CS-LMW-D1/CS-LMW-D8	60.666	11.4296	0.499961	CS-LMW-D1	59	36.1545	CS-LMW-D8	40	24.5115
735	96	CS-LMW-D2	80.0669	6.49617	0.659847
737	97	CS-LMW-D2	182.155	4.1816	1.50117
739	98	CS-LMW-D2	69.4833	5.26642	0.572625
613	99	CS-LMW-D2/CS-Gamma-D1/CS-Gamma-B1	200.53	5.47665	1.65261	CS-LMW-D2	53	82.3882	CS-Gamma-D1	48	74.6157	CS-Gamma-B1	28	43.5258
1134	94	CS-LMW-D3	37.6063	4.44722	0.309921
1136	95	CS-LMW-D3	74.5269	4.06012	0.614191
972	87	CS-LMW-D6	98.4108	7.77056	0.811023
970	88	CS-LMW-D6/CS-LMW-B4	39.4448	1.94695	0.325073	CS-LMW-D6	42	26.2966	CS-LMW-B4	21	13.1483
1142	89	CS-LMW-D6/CS-LMW-B4	77.6372	2.57898	0.639823	CS-LMW-D6	36	43.6709	CS-LMW-B4	28	33.9663
978	37	CS-Omega-A4	50.4635	2.31114	0.41588
485	79	CS-Omega-A4	26.9844	1.39348	0.222384
664	25	CS-Omega-B6	224.813	9.21355	1.85273
607	27	CS-Omega-B6	261.392	7.8327	2.15418
1077	28	CS-Omega-B6	210.998	5.6445	1.73888
472	29	CS-Omega-B6	72.4529	5.6109	0.597099
1032	35	CS-Omega-D1	61.4869	2.83513	0.506725
852	31	CS-Omega-D2/D3	263.078	10.4461	2.16807
843	32	CS-Omega-D2/D3	161.827	1.87998	1.33365
594	43	CS-omega-D4	32.4704	1.76009	0.267595

## Sheet: By Protein Type
	By Protein Type
	Individual Spot Volumes	Total Spot Volume			Protein	Total Spot Volume	% Total Spot Volume	% Total gliadin + LMW-GS SV		FPKM	% Total gliadin + LMW-GS FPKM				Protein	% Total protein
CS-Alpha-A1	151.99				CS-Alpha-A1	168.177	1.38599	2.48596		14391	2.44964				CS-Alpha-A1	1.38599
CS-Alpha-A1	7.86164				CS-Alpha-A2	103.039	0.849171	1.5231		8321	1.41641				CS-Alpha-A2	0.849171
CS-Alpha-A1	8.32596	168.177			CS-Alpha-A4	216.774	1.78648	3.20429		18005	3.06482				CS-Alpha-A4	1.78648
CS-Alpha-A2	45.1628				CS-Alpha-A6	62.5144	0.515196	0.924072		6536	1.11256				CS-Alpha-A6	0.515196
CS-Alpha-A2	27.7804				CS-Alpha-A10	93.5855	0.77126	1.38336		8038	1.36823				CS-Alpha-A10	0.77126
CS-Alpha-A2	15.7626				CS-Alpha-B3	34.1086	0.281097	0.504185		6749	1.14882				CS-Alpha-B3	0.281097
CS-Alpha-A2	14.3335	103.039			CS-Alpha-B7	64.05	0.527852	0.946771		19308	3.28662				CS-Alpha-B7	0.527852
CS-Alpha-A4	67.9024				CS-Alpha-B8	104.766	0.863398	1.54862		7305	1.24346				CS-Alpha-B8	0.863398
CS-Alpha-A4	148.871	216.774			CS-Alpha-B9	112.416	0.926445	1.6617		23856	4.06078				CS-Alpha-B9	0.926445
CS-Alpha-A6	39.976				CS-Alpha-B14	79.3891	0.654264	1.17351		8489	1.445				CS-Alpha-B14	0.654264
CS-Alpha-A6	22.5384	62.5144			CS-Alpha-B16	14.6537	0.120764	0.216607		11549	1.96588				CS-Alpha-B16	0.120764
CS-Alpha-A10	72.065				CS-Alpha-B17	22.9274	0.18895	0.338907		0	0				CS-Alpha-B17	0.18895
CS-Alpha-A10	21.5205	93.5855			CS-Alpha-D4	169.113	1.3937	2.49978		12960	2.20606				CS-Alpha-D4	1.3937
CS-Alpha-B3	34.1086	34.1086			CS-Alpha-D5	206.626	1.70285	3.05429		27257	4.6397				CS-Alpha-D5	1.70285
CS-Alpha-B7	37.665				CS-Alpha-D6	50.5722	0.416778	0.747546		9152	1.55786				CS-Alpha-D6	0.416778
CS-Alpha-B7	26.385	64.05			CS-Alpha-D8	258.001	2.12624	3.8137		2092	0.356101				CS-Alpha-D8	2.12624
CS-Alpha-B8	23.9146				CS-Delta-D1	110.352	0.909441	1.6312		3303	0.562239				CS-Delta-D1	0.909441
CS-Alpha-B8	80.851	104.766			CS-Gamma-A1	233.119	1.92119	3.4459		15774	2.68506				CS-Gamma-A1	1.92119
CS-Alpha-B9	112.416	112.416			CS-Gamma-A3/A4	350.221	2.88625	5.17687		21970	3.73975				CS-Gamma-A3/A4	2.88625
CS-Alpha-B14	60.4678				CS-Gamma-B1	43.5258	0.358707	0.643388		21494	3.65872				CS-Gamma-B1	0.358707
CS-Alpha-B14	18.9212	79.3891			CS-Gamma-B2	44.5517	0.367161	0.658552		8704	1.4816				CS-Gamma-B2	0.367161
CS-Alpha-B16	14.6537	14.6537			CS-Gamma-B4	231.405	1.90707	3.42058		36657	6.23978				CS-Gamma-B4	1.90707
CS-Alpha-B17	22.9274	22.9274			CS-Gamma-B6	96.6235	0.796297	1.42826		21752	3.70264				CS-Gamma-B6	0.796297
CS-Alpha-D4	129.809				CS-Gamma-D1	130.933	1.07905	1.93541		14749	2.51058				CS-Gamma-D1	1.07905
CS-Alpha-D4	39.3041	169.113			CS-Gamma-D2	204.784	1.68768	3.02707		34746	5.91448				CS-Gamma-D2	1.68768
CS-Alpha-D5	47.6743				CS-Gamma-D3	39.3041	0.323914	0.580983		11251	1.91515				CS-Gamma-D3	0.323914
CS-Alpha-D5	123.335				CS-LMW-A2	272.418	2.24506	4.02682		23950	4.07678				CS-Omega-A4	1.07586
CS-Alpha-D5	35.6164	206.626			CS-LMW-B2	450.464	3.71238	6.65864		37625	6.40455				CS-Omega-B6	6.34292
CS-Alpha-D6	50.5722	50.5722			CS-LMW-B3	230.646	1.90081	3.40935		20860	3.5508				CS-Omega-D1	0.506728
CS-Alpha-D8	12.5786				CS-LMW-B4	130.329	1.07407	1.92649		5842	0.994429				CS-Omega-D2/D3	3.50174
CS-Alpha-D8	20.8067				CS-LMW-D1	266.092	2.19293	3.9333		21719	3.69702				CS-Omega-D4	0.267596
CS-Alpha-D8	51.9705				CS-LMW-D2	414.093	3.41264	6.12102		19179	3.26466				CS-LMW-A2	2.24506
CS-Alpha-D8	41.3745				CS-LMW-D3	112.133	0.924117	1.65753		2613	0.444786				CS-LMW-B2	3.71238
CS-Alpha-D8	121.945				CS-LMW-D6	168.378	1.38765	2.48893		13688	2.32998				CS-LMW-B3	1.90081
CS-Alpha-D8	9.32507	258.001			CS-LMW-D8	55.9175	0.460829	0.826558		6539	1.11307				CS-LMW-B4	1.07407
CS-Delta-D1	71.4208				CS-Omega-A4	130.546	1.07586	1.92969		7425	1.26389				CS-LMW-D1	2.19293
CS-Delta-D1	26.7515				CS-Omega-B6	769.656	6.34292	11.3769		13288	2.26189				CS-LMW-D2	3.41264
CS-Delta-D1	12.1802	110.352			CS-Omega-D1	61.4869	0.506728	0.908884		10341	1.76025				CS-LMW-D3	0.924117
CS-Gamma-A1	54.2511				CS-Omega-D2/D3	424.905	3.50174	6.28084		29080	4.95001				CS-LMW-D6	1.38765
CS-Gamma-A1	150.374				CS-omega-D4	32.4704	0.267596	0.479969		916	0.155922				CS-LMW-D8	0.460829
CS-Gamma-A1	28.4939	233.119			TOTAL	6765.07	55.7525			587473					TOTAL	55.7525
CS-Gamma-A3/A4	89.4274
CS-Gamma-A3/A4	240.263
CS-Gamma-A3/A4	20.5301	350.221
CS-Gamma-B1	43.5258	43.5258
CS-Gamma-B2	44.5517	44.5517
CS-Gamma-B4	70.2422
CS-Gamma-B4	103.667
CS-Gamma-B4	24.2198
CS-Gamma-B4	33.2762	231.405
CS-Gamma-B6	25.293
CS-Gamma-B6	35.7963
CS-Gamma-B6	35.5342	96.6235
CS-Gamma-D1	31.0308
CS-Gamma-D1	74.6157
CS-Gamma-D1	25.2861	130.933
CS-Gamma-D2	153.579
CS-Gamma-D2	51.2056	204.784
CS-Gamma-D3	39.3041	39.3041
CS-LMW-A2	236.633
CS-LMW-A2	25.9034
CS-LMW-A2	9.88137	272.418
CS-LMW-B2	74.2742
CS-LMW-B2	138.63
CS-LMW-B2	181.325
CS-LMW-B2	12.7046
CS-LMW-B2	43.5304	450.464
CS-LMW-B3	230.646	230.646
CS-LMW-B4	38.2278
CS-LMW-B4	44.9866
CS-LMW-B4	13.1483
CS-LMW-B4	33.9663	130.329
CS-LMW-D1	92.6964
CS-LMW-D1	37.866
CS-LMW-D1	41.2203
CS-LMW-D1	36.1545
CS-LMW-D1	58.1548	266.092
CS-LMW-D2	80.0669
CS-LMW-D2	182.155
CS-LMW-D2	69.4833
CS-LMW-D2	82.3882	414.093
CS-LMW-D3	37.6063
CS-LMW-D3	74.5269	112.133
CS-LMW-D6	98.4108
CS-LMW-D6	26.2966
CS-LMW-D6	43.6709	168.378
CS-LMW-D8	31.406
CS-LMW-D8	24.5115	55.9175
CS-Omega-A4	50.4635
CS-Omega-A4	26.9844
CS-Omega-A4	53.0978	130.546
CS-Omega-B6	224.813
CS-Omega-B6	261.392
CS-Omega-B6	210.998
CS-Omega-B6	72.4529	769.656
CS-Omega-D1	61.4869	61.4869
CS-Omega-D2/D3	263.078
CS-Omega-D2/D3	161.827	424.905
CS-omega-D4	32.4704	32.4704
TOTAL	6765.07

## Sheet: Table 4 Calculations
2-DE Spot #	Predominant Protein	AVERAGE	STD	% Total Spot Volume			Protein Type	% total spot volume			Protein	Total Spot Volume	% Total Spot Volume			chain terminators	% Total protein	Total spot volume
2	HMW-GS	319.428	13.3345	2.63247			alpha gliadin	11.9674			CS-Alpha-A1	168.177	1.38599			CS-Alpha-D6	0.416778	50.5722
4	HMW-GS	34.8122	1.49773	0.286894			gamma gliadin	9.88955			CS-Alpha-A2	103.039	0.849171			CS-Alpha-D8	2.12624	258.001
5	HMW-GS	72.2159	5.48612	0.595146			omega gliadin	11.1881			CS-Alpha-A4	216.774	1.78648			CS-Gamma-B1	0.358707	43.5258
6	HMW-GS	94.7433	5.54837	0.780798			delta gliadin	1.2			CS-Alpha-A6	62.5144	0.515196			CS-Gamma-D1	1.07905	130.933
7	HMW-GS	217.883	8.84444	1.79562			chain-terminators	4.49			CS-Alpha-A10	93.5855	0.77126			CS-Omega-D1	0.506728	61.4869
10	HMW-GS	23.8984	3.0854	0.196951			LMW-GS	17.31			CS-Alpha-B3	34.1086	0.281097			TOTAL	4.4875
11	HMW-GS	22.7101	2.06025	0.187158			HMW-GS	12.4			CS-Alpha-B7	64.05	0.527852
13	HMW-GS	19.5661	0.825319	0.161248			purinin	1.5			CS-Alpha-B8	104.766	0.863398
14	HMW-GS	22.0841	2.44312	0.182			globulin	4.7			CS-Alpha-B9	112.416	0.926445
93	HMW-GS	14.9438	3.18332	0.123155			triticin	2.6			CS-Alpha-B14	79.3891	0.654264
8	HMW-GS 1Sy18*	75.4842	5.20607	0.62208			serpin	2.5			CS-Alpha-B16	14.6537	0.120764
9	HMW-GS 1Sy18*	37.0257	2.98816	0.305136			AAI	10.9			CS-Alpha-B17	22.9274	0.18895
3	HMW-GS Bx7	189.439	3.8051	1.5612			other non-gluten/not identified	9.4			CS-Alpha-D4	169.113	1.3937
1	HMW-GS Dx2.2*	361.504	33.4391	2.97923							CS-Alpha-D5	206.626	1.70285
	TOTAL HMW-GS	1505.74		12.4091							CS-Alpha-D6	50.5722	0.416778
											CS-Alpha-D8	258.001	2.12624
147	12S globulin	50.163	5.38264	0.413403							TOTAL ALPHA	1760.71	14.5104
127	63 kDa globulin	66.5803	9.3038	0.548701
128	63 kDa globulin	50.2202	4.43536	0.413875							CS-Delta-D1	110.352	0.909441
51	63-kDa globulin	26.9072	1.98784	0.221747							TOTAL Delta	110.352	0.909441
52	63-kDa globulin	17.3171	1.15966	0.142713
44	cupincin-like protein	15.4662	2.40002	0.12746							CS-Gamma-A1	233.119	1.92119
46	cupincin-like protein	26.635	2.25426	0.219504							CS-Gamma-A3/A4	350.221	2.88625
130	globulin 3	34.1024	5.89636	0.281044							CS-Gamma-B1	43.5258	0.358707
47	globulin-1	52.1695	1.84271	0.429939							CS-Gamma-B2	44.5517	0.367161
48	globulin-1	67.3047	2.5959	0.554671							CS-Gamma-B4	231.405	1.90707
49	globulin-1	47.1266	1.70356	0.388379							CS-Gamma-B6	96.6235	0.796297
16	globulin-3A	25.9082	1.92192	0.213515							CS-Gamma-D1	130.933	1.07905
50	globulin-3A	39.2217	7.83547	0.323233							CS-Gamma-D2	204.784	1.68768
129	globulin-3A	52.2401	4.03663	0.430521							CS-Gamma-D3	39.3041	0.323914
	TOTAL GLOBULIN	571.362		4.70871							TOTAL GAMMA	1374.47	11.3273
60	triticin	98.3734	4.68965	0.810714							CS-Omega-A4	130.546	1.07586
149	triticin	30.9466	4.41981	0.255037							CS-Omega-B6	769.656	6.34292
150	triticin	19.8756	7.49751	0.163799							CS-Omega-D1	61.4869	0.506728
151	triticin	165.354	20.9186	1.36272							CS-Omega-D2/D3	424.905	3.50174
	TOTAL TRITICIN	314.55		2.59227							CS-omega-D4	32.4704	0.267596
											TOTAL OMEGA	1419.06	11.6948
143	avenin-3-like protein	46.5955	1.81417	0.384002
138	purinin	62.0503	9.31063	0.511369							CS-LMW-A2	272.418	2.24506
144	purinin	78.4901	5.49545	0.646853							CS-LMW-B2	450.464	3.71238
	TOTAL PURININ	187.136		1.54222							CS-LMW-B3	230.646	1.90081
											CS-LMW-B4	130.329	1.07407
134	serpin 3	51.614	1.24093	0.425361							CS-LMW-D1	266.092	2.19293
137	serpin Z1A	57.9775	3.02399	0.477804							CS-LMW-D2	414.093	3.41264
136	serpin Z1C	39.8891	0.688342	0.328734							CS-LMW-D3	112.133	0.924117
135	serpin Z2A	56.1287	0.966739	0.462568							CS-LMW-D6	168.378	1.38765
131	serpin Z7-like	37.6521	0.226868	0.310298							CS-LMW-D8	55.9175	0.460829
132	serpin-Z2B	46.7606	0.703857	0.385363							TOTAL LMW-GS	2100.47	17.3105
133	serpin-Z2B	11.6479	1.53876	0.0959929
	TOTAL SERPIN	301.67		2.48612
159	monomeric AAI 0.28	78.2954	0.42747	0.645248
156	dimeric AAI	379.073	26.889	3.12402
164	dimeric AAI	152.686	6.16897	1.25832
155	dimeric AAI 0.19	73.4093	1.14294	0.60498
157	dimeric AAI 0.19	125.258	4.76621	1.03227
148	WASI	49.9111	4.38054	0.411328
158	WTAI	101.203	4.00184	0.834031
165	WTAI CM16	150.502	5.31197	1.24032
166	WTAI CM17	66.124	2.52675	0.544941
160	WTAI CM3	102.783	7.98016	0.847053
161	WTAI CM3	44.7773	2.56296	0.369019
	TOTAL AAI	1324.02		10.9115
145	1-cys-peroxiredoxin	37.6191	7.84638	0.310027
20	5-methyltetrahydropteroyltriglutamate-homocysteine methyltransferase	17.8247	1.34265	0.146897
59	alanine aminotransferase	19.8926	0.76961	0.163939
36	ATP synthase	17.2352	0.77781	0.142039
42	atp1	12.2403	1.19948	0.100875
23	barley protein	13.1207	1.15271	0.10813
38	beta amylase	29.0346	0.298931	0.23928
39	beta amylase	27.7645	1.29786	0.228813
18	elongation factor 2	13.7494	1.89113	0.113311
19	elongation factor 2	6.8246	2.45225	0.0562429
55	enolase	24.1716	1.95978	0.199203
56	enolase	11.4249	1.10787	0.0941549
54	eukaryotic elongation factor eEF1A	84.2746	11.602	0.694523
116	guanine nucleotide binding protein	23.2919	1.0501	0.191953
21	heat shock protein 70 kDa	10.4246	0.725861	0.0859114
22	heat shock protein 70 kDa	36.3135	2.52033	0.299267
40	ketol-acid reductoisomerase	15.9932	0.337727	0.131803
115	malate dehydrogenase	20.1132	1.36702	0.165757
41	mitrochondrial processing peptidase	8.99783	0.726534	0.0741529
162	nucleoside diphosphate kinase	57.3203	2.21202	0.472388
33	protein disulfide isomerase// beta amylase	41.5095	2.32637	0.342088
153	puroindoline a	150.326	16.7457	1.23886
17	sucrose synthase	15.5032	1.93253	0.127765
146	thiol reductase	47.1605	4.92219	0.388659
140	triosephosphate isomerase	30.9557	1.55041	0.255112
141	triosephosphate isomerase	30.4144	1.76364	0.250651
26	no ID	61.3948	3.21156	0.505967
30	no ID	6.66712	0.0348693	0.054945
45	no ID	11.6759	1.20267	0.0962238
57	no ID	15.4184	1.16877	0.127066
58	no ID	4.6278	0.428131	0.0381386
152	no ID	154.823	9.07439	1.27593
154	no ID	47.6958	5.00685	0.39307
	TOTAL OTHER/NO ID	1105.8		9.11314
25		224.813	9.21355	1.85273
27		261.392	7.8327	2.15418
28		210.998	5.6445	1.73888
29		72.4529	5.6109	0.597099
31		263.078	10.4461	2.16807
32		161.827	1.87998	1.33365
35		61.4869	2.83513	0.506725
37		50.4635	2.31114	0.41588
61		54.2511	2.11615	0.447094
62		34.1086	1.75103	0.281096
63		236.633	7.71922	1.95014
64		22.586	0.372894	0.186136
65		25.9034	1.20657	0.213475
66		74.2742	1.44499	0.612108
67		138.63	12.3132	1.14248
68		181.325	2.01206	1.49433
69, 70		230.646	12.3577	1.9008
71		92.6964	8.77669	0.763929
72		72.6263	6.17082	0.598527
73		60.666	11.4296	0.499961
74		113.773	13.0328	0.937623
75		214.92	9.19812	1.7712
76		71.1422	1.41662	0.586297
77		150.374	5.65893	1.23926
78		52.7137	0.714676	0.434424
79		26.9844	1.39348	0.222384
80		71.4208	3.24763	0.588593
81		54.5319	3.16757	0.449408
82		50.8701	2.60635	0.419231
83		45.1628	2.27979	0.372195
84		35.1402	3.04998	0.289598
85		78.3555	0.455644	0.645743
86		132.057	0.346844	1.0883
87		98.4108	7.77056	0.811023
88		39.4448	1.94695	0.325073
89		77.6372	2.57898	0.639823
90		38.2278	3.45711	0.315043
91		23.9146	1.02438	0.197085
92		44.9866	5.85387	0.370744
94		37.6063	4.44722	0.309921
95		74.5269	4.06012	0.614191
96		80.0669	6.49617	0.659847
97		182.155	4.1816	1.50117
98		69.4833	5.26642	0.572625
99		200.53	5.47665	1.65261
101		153.579	1.23809	1.26567
102		120.41	7.33612	0.992323
103		47.6743	0.858736	0.392893
104		37.665	0.902884	0.310405
105		112.416	1.86302	0.926441
107		72.4053	2.14275	0.596706
108		129.809	2.8402	1.06978
109		139.076	5.46167	1.14615
110		123.335	6.12003	1.01643
111		273.935	11.256	2.25755
112		54.5376	0.658482	0.449455
113		32.3047	1.24277	0.266229
114		20.4403	0.741034	0.168452
117		72.065	4.15786	0.593902
118		21.5205	1.51321	0.177355
119		67.9024	4.01483	0.559597
120		148.871	2.25163	1.22688
121		58.3347	2.56449	0.480748
122		75.5102	2.41789	0.622295
123		58.7367	3.70333	0.484061
124		89.4274	3.35367	0.736989
125		240.263	12.4441	1.98006
126		20.5301	2.86917	0.169193
139		25.293	2.45807	0.208445
		6791.33		55.969		56

## Sheet: Fig 4 Calculations
Protein	Total Spot Volume	% Total gliadin + LMW-GS		FPKM	% Total gliadin + LMW-GS				Transcripts	Protein					Protein	Total Spot Volume	% Total gliadin + LMW-GS		FPKM	% Total gliadin + LMW-GS		Genome	Transcripts	Protein
CS-Alpha-A1	168.177	2.48596		14391	2.44964			alpha gliadin	31.322	26.0264					CS-Alpha-A1	168.177	2.48596		14391	2.44964		A	9.41167	9.52078
CS-Alpha-A2	103.039	1.5231		8321	1.41641			delta gliadin	0.562239	1.6312					CS-Alpha-A2	103.039	1.5231		8321	1.41641		B	13.1506	6.3903
CS-Alpha-A4	216.774	3.20429		18005	3.06482			gamma gliadin	31.8478	20.317					CS-Alpha-A4	216.774	3.20429		18005	3.06482		D	8.75972	10.1153
CS-Alpha-A6	62.5144	0.924072		6536	1.11256			omega gliadin	10.392	20.9762					CS-Alpha-A6	62.5144	0.924072		6536	1.11256		A	0	0
CS-Alpha-A10	93.5855	1.38336		8038	1.36823			LMW-GS	25.8761	31.0486					CS-Alpha-A10	93.5855	1.38336		8038	1.36823		B	0	0
CS-Alpha-B3	34.1086	0.504185		6749	1.14882										A		9.52078			9.41167		D	0.562239	1.6312
CS-Alpha-B7	64.05	0.946771		19308	3.28662																	A	6.42481	8.62277
CS-Alpha-B8	104.766	1.54862		7305	1.24346										CS-Alpha-B3	34.1086	0.504185		6749	1.14882		B	15.0827	6.15078
CS-Alpha-B9	112.416	1.6617		23856	4.06078										CS-Alpha-B7	64.05	0.946771		19308	3.28662		D	10.3402	5.54347
CS-Alpha-B14	79.3891	1.17351		8489	1.445										CS-Alpha-B8	104.766	1.54862		7305	1.24346		A	1.26389	1.92969
CS-Alpha-B16	14.6537	0.216607		11549	1.96588										CS-Alpha-B9	112.416	1.6617		23856	4.06078		B	2.26189	11.3769
CS-Alpha-B17	22.9274	0.338907		0	0										CS-Alpha-B14	79.3891	1.17351		8489	1.445		D	6.86619	7.66969
CS-Alpha-D4	169.113	2.49978		12960	2.20606										CS-Alpha-B16	14.6537	0.216607		11549	1.96588		A	4.07678	4.02682
CS-Alpha-D5	206.626	3.05429		27257	4.6397										CS-Alpha-B17	22.9274	0.338907		0	0		B	10.9498	11.9945
CS-Alpha-D6	50.5722	0.747546		9152	1.55786										B		6.3903			13.1506		D	10.8495	15.0273
CS-Alpha-D8	258.001	3.8137		2092	0.356101
TOTAL ALPHA		26.0264			31.322										CS-Alpha-D4	169.113	2.49978		12960	2.20606
															CS-Alpha-D5	206.626	3.05429		27257	4.6397
CS-Delta-D1	110.352	1.6312		3303	0.562239										CS-Alpha-D6	50.5722	0.747546		9152	1.55786
TOTAL DELTA		1.6312			0.562239										CS-Alpha-D8	258.001	3.8137		2092	0.356101
															D		10.1153			8.75972
CS-Gamma-A1	233.119	3.4459		15774	2.68506
CS-Gamma-A3/A4	350.221	5.17687		21970	3.73975										CS-Delta-D1	110.352	1.6312		3303	0.562239
CS-Gamma-B1	43.5258	0.643388		21494	3.65872
CS-Gamma-B2	44.5517	0.658552		8704	1.4816
CS-Gamma-B4	231.405	3.42058		36657	6.23978										CS-Gamma-A1	233.119	3.4459		15774	2.68506
CS-Gamma-B6	96.6235	1.42826		21752	3.70264										CS-Gamma-A3/A4	350.221	5.17687		21970	3.73975
CS-Gamma-D1	130.933	1.93541		14749	2.51058										A		8.62277			6.42481
CS-Gamma-D2	204.784	3.02707		34746	5.91448
CS-Gamma-D3	39.3041	0.580983		11251	1.91515										CS-Gamma-B1	43.5258	0.643388		21494	3.65872
TOTAL GAMMA		20.317			31.8478										CS-Gamma-B2	44.5517	0.658552		8704	1.4816
															CS-Gamma-B4	231.405	3.42058		36657	6.23978
CS-Omega-A4	130.546	1.92969		7425	1.26389										CS-Gamma-B6	96.6235	1.42826		21752	3.70264
CS-Omega-B6	769.656	11.3769		13288	2.26189										B		6.15078			15.0827
CS-Omega-D1	61.4869	0.908884		10341	1.76025
CS-Omega-D2/D3	424.905	6.28084		29080	4.95001										CS-Gamma-D1	130.933	1.93541		14749	2.51058
CS-omega-D4	32.4704	0.479969		916	0.155922										CS-Gamma-D2	204.784	3.02707		34746	5.91448
TOTAL OMEGA		20.9762			10.392										CS-Gamma-D3	39.3041	0.580983		11251	1.91515
															D		5.54347			10.3402
CS-LMW-A2	272.418	4.02682		23950	4.07678
CS-LMW-B2	450.464	6.65864		37625	6.40455										CS-Omega-A4	130.546	1.92969		7425	1.26389
CS-LMW-B3	230.646	3.40935		20860	3.5508										A		1.92969			1.26389
CS-LMW-B4	130.329	1.92649		5842	0.994429
CS-LMW-D1	266.092	3.9333		21719	3.69702										CS-Omega-B6	769.656	11.3769		13288	2.26189
CS-LMW-D2	414.093	6.12102		19179	3.26466										B		11.3769			2.26189
CS-LMW-D3	112.133	1.65753		2613	0.444786
CS-LMW-D6	168.378	2.48893		13688	2.32998										CS-Omega-D1	61.4869	0.908884		10341	1.76025
CS-LMW-D8	55.9175	0.826558		6539	1.11307										CS-Omega-D2/D3	424.905	6.28084		29080	4.95001
TOTAL LMW-GS		31.0486			25.8761										CS-omega-D4	32.4704	0.479969		916	0.155922
															D		7.66969			6.86619
TOTAL	6765.07	99.9995		587473	100										CS-LMW-A2	272.418	4.02682		23950	4.07678
															A		4.02682			4.07678
															CS-LMW-B2	450.464	6.65864		37625	6.40455
		TOTAL TRANSCRIPTS		297.55											CS-LMW-B3	230.646	3.40935		20860	3.5508
															CS-LMW-B4	130.329	1.92649		5842	0.994429
															B		11.9945			10.9498
															CS-LMW-D1	266.092	3.9333		21719	3.69702
															CS-LMW-D2	414.093	6.12102		19179	3.26466
															CS-LMW-D3	112.133	1.65753		2613	0.444786
															CS-LMW-D6	168.378	2.48893		13688	2.32998
															CS-LMW-D8	55.9175	0.826558		6539	1.11307
															D		15.0273			10.8495
